# Supplementary material for: Predicting Inter-Species Cross-Talk in Two-Component Signalling Systems
Source: PLoS One. 2012 May 22;7(5):e37737. doi: 10.1371/journal.pone.0037737 (PMC3358273; doi:10.1371/journal.pone.0037737)
Supplement: Table S2 — Histidine Kinases. (XLS) [file pone.0037737.s004.xls]

## Sheet: HisKA_sorted
#GI	YP	Organism	Description	Cluster	Sequence
158339052	1.52023e+06	Acaryochloris marina MBIC11017	_ two-component hybrid sensor and regulator histidine kinase _	0	AKSEFLATMSHEIRTPMNAVIGMTGLLLNTTLDNQQRDFVETIRSSGDALLTLINDILDFSKIEAG
158339053	1.52023e+06	Acaryochloris marina MBIC11017	_ two-component hybrid sensor and regulator _	0	AKSQFLANMSHEIRTPMNAVIGMTGLLLNTPLEAQQQDFVETIRSSGDALLTLINDILDFSKIEAG
158338777	1.51995e+06	Acaryochloris marina MBIC11017	_ two-component hybrid sensor and regulator histidine kinase _	0	AKSEFLAMISHEIRTPMNAVIGMTDLLKDTHLDPHQQDFVETIRTSGESLLNIINDILDFSKIESG
158337906	1.51908e+06	Acaryochloris marina MBIC11017	_ two-component hybrid sensor and regulator _	0	AKSQFLANMSHELRTPMNAVIGMTGLLLNTDLDLQQADFVETIRSSGDALLSLINDILDFSKIEAG
158338408	1.51959e+06	Acaryochloris marina MBIC11017	_ two-component hybrid sensor and regulator _	0	KSEFLANMSHELRTPMNAVIGMTGLLTHTSLDAQQQDFVDTIRSSGDALLCLINDILDFSKIEAG
158338793	1.51997e+06	Acaryochloris marina MBIC11017	_ two-component sensor histidine kinase _	0	AKSEFLANMSHEIKTPMNGALGMAGLLLDTELQSEQRNFVETIQNCGDSLMVIINDILDFSKIEAG
158333448	1.51462e+06	Acaryochloris marina MBIC11017	_ two-component hybrid sensor and regulator histidine kinase _	0	AKDDFLAMMSHEIRTPMNGVIGMTGLLLDTELTPQQQEYTETIRKSGDSLLTLINDILDYSKIEAG
158338166	1.51934e+06	Acaryochloris marina MBIC11017	_ two-component hybrid histidine kinase sensor and regulator _	117	RENFISCLTHDLRTPLIACDRMVDLVRQGVFGDIAPAVEEALAGVSSSNQNLLQMLNNLLE
158334651	1.51582e+06	Acaryochloris marina MBIC11017	_ two-component sensor histidine kinase _	11	QREFVGNVSHELRTPLTIVRGYLQSIQRRGDNLTEMQREALEISTAEANLTIQLLQDLLCLARADDG
158336599	1.51777e+06	Acaryochloris marina MBIC11017	_ two-component sensor histidine kinase _	11	LQQFTADASHELRSPLTAIKTNATVAQKYPEGMRQTDAEKFQAILSAVNQMTALTESLLQLARLDQ
158339280	1.52046e+06	Acaryochloris marina MBIC11017	_ two-component sensor histidine kinase _	11	QEFLKDVSHELRTPITVIQGQLETLAYRPEKQPETISLITNELQQMNRLVNDLLLLTKAE
158340378	1.52173e+06	Acaryochloris marina MBIC11017	_ two-component sensor histidine kinase, putative _	11	SQRRFVNDAGHELRTPITVIRGHLELIGDDPQEQQETIELVLDELDRMGRLVNDMVALAKSEH
158339446	1.52062e+06	Acaryochloris marina MBIC11017	_ two-component sensor histidine kinase _	11	SQRRFVNDAGHELRTPITIVRGHLELMGDDPKEQEETIELVLDELDRMGRLVNDMIALTKSE
158335942	1.51712e+06	Acaryochloris marina MBIC11017	_ two-component sensor histidine kinase _	126	LKQFTADASHELRNPIALIQTNVQVALADPELEMPEQRQQLEVIERLTQRLGRLVDDLLFLARQDSG
158340478	1.52147e+06	Acaryochloris marina MBIC11017	_ two-component hybrid sensor and regulator _	135	KSAFLANMSHELRTPLNAILGFSQLLARDENLTLSQKQNLNSINRSGSHLLNLINDVLEMSKIEAG
158334667	1.51584e+06	Acaryochloris marina MBIC11017	_ two-component hybrid sensor and regulator _	135	KSAFLANMSHELRTPLNAILGFSQLLNRDKNLTPKQKQTLTSINRSGSHLLNLINDVLEMSKIEAG
158339377	1.52055e+06	Acaryochloris marina MBIC11017	_ two-component hybrid sensor and regulator _	135	KSVFLANMSHELRTPLNAILGFSQLLSRDQNLTLEQKQTLRTINSSGAHLLNLINDVLEMSKIEAG
158334723	1.5159e+06	Acaryochloris marina MBIC11017	_ two-component hybrid sensor and regulator _	135	KSAFLANMSHELRTPLNAILGFSQLLARDENLTLEQKQTLNTINRSGSHLLSLINDVLDMSKIEAG
158333513	1.51469e+06	Acaryochloris marina MBIC11017	_ two-component hybrid histidine kinase sensor and regulator _	14	EAFNYTVSHDLRNPLTGIKTGCALLTAYMGDEDPRLQKYLGTIQDYTRHMATLLEGLLQLSNIG
158339405	1.52058e+06	Acaryochloris marina MBIC11017	_ two-component sensor histidine kinase _	17	RRELIGDLAHELRTPMTTIRGYLEEIVDERIPPTADLLDRLIKEVRRVERLVMDLQLLSKAEAG
158337655	1.51883e+06	Acaryochloris marina MBIC11017	_ two-component sensor histidine kinase _	195	KSRFVAMTSHEFRTPLATILSSAELLEHYGHKWDDTRKLKHLNQIQQSVEHMTGLLNDVLLLGKAESG
158333452	1.51462e+06	Acaryochloris marina MBIC11017	_ two-component sensor histidine kinase _	195	KSRFVAMTSHEFRTPLATILSSAELLEHYGHKWDETRKLKHLSQIQQSVDHMTGLLNDVLLLGKAESG
158333298	1.51447e+06	Acaryochloris marina MBIC11017	_ two-component hybrid histidine kinase sensor and regulator _	22	AKSEFLANMSHELRTPLNGILGYAQILQRSASLSPKDHKGIQVMHQCGQHLLTLIEDLLDLSKIEA
158335032	1.5162e+06	Acaryochloris marina MBIC11017	_ two-component hybrid sensor and regulator histidine kinase _	22	AKSDFLAHMSHELRTPLNAILGYVEIMQRDPQLGETQTEHLGIIGRSGEHLLSLINDVLEMSRIEAG
158338213	1.51939e+06	Acaryochloris marina MBIC11017	_ serine/threonine protein kinase and signal transduction histidine kinase _STHK_ with GAF and PAS/PAC sensor _	22	AKSEFLANMSHELRTPLNGILGYAQILNRSDQISPRDKRGLEVIHQCGSHLLTLINDILDLSKIEA
158340469	1.52146e+06	Acaryochloris marina MBIC11017	_ two-component hybrid sensor and regulator _	22	AKSKFIANMSHEFRTPLNAIMGFSQLLLRDRRITPDQQSRLDVIYRSGEHLLSLVNEVITLSKIEDG
158334365	1.51554e+06	Acaryochloris marina MBIC11017	_ serine/threonine protein kinase and signal transduction histidine kinase _STHK_ with GAF and PAS/PAC sensor _	22	KSLFLANMSHELRTPLNGILGYAQILRRSESLSNKELEGVDTIYQCGSHLLNLINDILDISKIEA
158333826	1.515e+06	Acaryochloris marina MBIC11017	_ two-component hybrid sensor and regulator histidine kinase _	22	AKSTFLANMSHELRTPLNAILGFSQLLSRDSTLTAAHLHKLSIINNSGEHLLALLNDILEMSKIEAG
158340438	1.52179e+06	Acaryochloris marina MBIC11017	_ two-component hybrid sensor and regulator histidine kinase _	22	KSLFIANMSHELRTPLNGILGYAQVLERSPTISDKAQQQVHIIHKCGTHLLGMINDILDLSKIEAG
158339630	1.52102e+06	Acaryochloris marina MBIC11017	_ two-component hybrid sensor and regulator histidine kinase _	22	KSLFIANMSHELRTPLNGILGYAQVLERSPTISDKAQQQVHIIHKCGTHLLGMINDILDLSKIEAG
158337403	1.51858e+06	Acaryochloris marina MBIC11017	_ two-component hybrid sensor and regulator histidine kinase _	22	AKSEFLSNMSHELRTPLNAILGFSQLLQQDPQIPPHQQKQLDIINQSGTHLLALINDILEMSKIEAG
158339071	1.52025e+06	Acaryochloris marina MBIC11017	_ two-component hybrid sensor and regulator histidine kinase _	22	KSIFLANMSHELRTPLNAILGFSQLISRDPSTPNYQLEQLEIINRSGEHLLALINDVLTMSKIEAG
158338239	1.51942e+06	Acaryochloris marina MBIC11017	_ serine/threonine protein kinase and signal transduction histidine kinase _STHK_ with GAF and PAS/PAC sensor _	22	AKSDFLASMSHELRTPLNAILGFSQLMAQDARLPQHLGESLAIINRSGEHLLDLINDVLALSKIEAG
158333667	1.51484e+06	Acaryochloris marina MBIC11017	_ two-component hybrid histidine kinase sensor and regulator _	22	AKSRFIANMSHEFRTPLNGIMGFSQLLLQDRRITSDQQSNLNVILRSGEHLLSLVNEVITLSKIEAG
158338757	1.51993e+06	Acaryochloris marina MBIC11017	_ two-component hybrid sensor and regulator _	22	AKSEFLASMSHELRTPLNAILGFSQLMSEDQAISTQQQNTLQIINRSGEHLLELINDVLDMSKIEAG
158339431	1.52061e+06	Acaryochloris marina MBIC11017	_ two-component hybrid sensory histidine kinase _	22	KSVFLGNMSHELRTPLNAVLGYTQLLAREPQLQSFTKELETINRCGKHLLALINDVLDLSRIDSG
158337935	1.51911e+06	Acaryochloris marina MBIC11017	_ two-component hybrid sensor and regulator _	22	AKSEFLANMSHELRTPLNGILGYAQILSRSKTLSAEDKNGVGVILDSGSHLLSLINDVLDLAKIEAG
158334364	1.51554e+06	Acaryochloris marina MBIC11017	_ serine/threonine protein kinase and signal transduction histidine kinase _STHK_ with GAF and PAS/PAC sensor _	22	AKSEFLANMSHELRTPLNGILGYAQILNRSTTLIDKERDGIKVIHQCGSHLLSLIDDILDLAKIEA
158339430	1.52061e+06	Acaryochloris marina MBIC11017	_ two-component hybrid sensor and regulator _	22	AKSDFLANMSHELRTPLNGILGYAQVLKRDHHLLPCHQQALNTIHQSGEHLLTLIDDILDIAKIEA
158338730	1.51991e+06	Acaryochloris marina MBIC11017	_ two-component hybrid sensor and regulator _	22	AKGKFLAKMSHELRTPLNAILGFSQMMAQDTTLSEANHKRNRLINQSGEHLLGLINDILSLAKLESG
158333425	1.5146e+06	Acaryochloris marina MBIC11017	_ two-component hybrid histidine kinase sensor and regulator _	2	AKTEFLANMSHELRTPLNAILGFSQLLQSEGNLTEAHHSHVGIINRSGEHLLTLINDVLELSKIEAG
158337549	1.51872e+06	Acaryochloris marina MBIC11017	_ circadian input kinase _	2	AKSDFLATMSHELRTPLTCVIGMSATLLRWSLGPLTDKQRSCLQTIHDSGEHLLELINDILDFSHVQSG
158335122	1.51629e+06	Acaryochloris marina MBIC11017	_ two-component signal transduction sensor histidine kinase _	2	SKSEFLANMSHELRTPLNAIIGYSEMLEEDAEDMGQDDFVPDLQKISGSAKHLLELINAVLDLSKVEAG
158334668	1.51584e+06	Acaryochloris marina MBIC11017	_ two-component sensor histidine kinase _	2	KLRFFSMASHEFRTPLSVILMAAQILGSSESQSLDNKQQRNIERIHTSAQYLKKMLADILDIARLEA
158338624	1.5198e+06	Acaryochloris marina MBIC11017	_ two-component sensor histidine kinase _	2	ELLAEISHELKSPLTAILSLSNVLSHQGIQNLSERQLQYMQLIHQKSQHLMGILNTLLDLTQL
158339144	1.52032e+06	Acaryochloris marina MBIC11017	_ sensory transduction histidine kinase _	2	KDEFLSTMSHELRTPLTAIIGLAEVLREEVYGSLNPKQLKSVCTIEESGETLLTQLNDLIDLSKIESG
158333248	1.51442e+06	Acaryochloris marina MBIC11017	_ sensor histidine kinase _	32	ALGQLTAGVAHEINTPLGAIQAAGENIASSLEKSMQQLPKILDQL
158336699	1.51787e+06	Acaryochloris marina MBIC11017	_ multi-sensor histidine kinase _	32	ALGQLVAGVAHEINTPVGNALLAASVLNNETSSLTQAFEQGALKRSALVGYLQTAQESSDLI
158335125	1.5163e+06	Acaryochloris marina MBIC11017	_ signal transduction histidine kinase _	32	LGTLVAGVAHEINTPIGTSITVASTLADETHVFLEAAQSGQLKRSVLNHYIDVARQSTQLINSNLDRAGQLIQSFK
158339429	1.52061e+06	Acaryochloris marina MBIC11017	_ signal transduction histidine kinase _	32	LGNLVAGVAHEISTPIGTSITAASTLADETHTFLKAVEQGQVKRSVLSRYIHVAQSSSKLV
158338214	1.51939e+06	Acaryochloris marina MBIC11017	_ PAS/PAC sensor signal transduction histidine kinase _	32	LGALVAGVAHEINTPIGNTITVASTLADESAVFVNAAEAGQLKRSTLNHYLDVVNRCTKLINS
158334015	1.51519e+06	Acaryochloris marina MBIC11017	_ two-component sensor histidine kinase _	37	KDEFISVVSHELRTPLTSIHGSIKLLATGQLGDLSDDGQQMLDIADQNTDRLVRLVSDVLDLQRIESG
158334638	1.51581e+06	Acaryochloris marina MBIC11017	_ two-component sensor histidine kinase _	37	LEDLIRTFSHDLRTPLLANRSTLHAMVGGAFGDVSDSFKEILGESQDANDNLIKLVETLLDISRYEA
158340839	1.52201e+06	Acaryochloris marina MBIC11017	_ two-component hybrid sensor and regulator _	3	GALASGIAHDLNNILTPIYGVAQLLPLQLPNASEQIQHQFEILQTCAQRGSKLITQVLSFSRG
158333594	1.51477e+06	Acaryochloris marina MBIC11017	_ sensory transduction histidine kinase _	4	GELAAMIVHEVRNPLTTVLMGLNSFQRMDLPDRAKLRLQLALEESERLQRLLNEILLYAKQQ
158339141	1.52032e+06	Acaryochloris marina MBIC11017	_ sensory transduction histidine kinase _	4	LGKFSTMIVHEVRNPLTTILMSLQSFKNLNLPEIFQLRLDFALDEADRLQRLVNEILLYTRPD
158333496	1.51467e+06	Acaryochloris marina MBIC11017	_ hypothetical protein AM1_0268 _	67	KQQHLHQTTHQLGTPLSLITLYADMLQVKTTPQNGQNYLVPLQQAVKQLHHHLQDLVD
158337184	1.51836e+06	Acaryochloris marina MBIC11017	_ sensor histidine kinase _	73	DLLKALAHEVRTPLTTIQTFTQLLLKRSDLPAEVLKRLEAIRREC
158335654	1.51683e+06	Acaryochloris marina MBIC11017	_ adaptive-response sensory kinase _	75	KDRMINMLAHDLRNPLTAATIALETLAGQWDEDNEVIRNLSSALLQRLTKHAHAQTQIIERMITNLLEASQ
158337908	1.51908e+06	Acaryochloris marina MBIC11017	_ histidine kinase _	7	SLGQLIAGIAHEINTPLGAIRSSVENISDFLERNLGALPTFFQALTGDCQQLFSELLDSANQD
158336697	1.51787e+06	Acaryochloris marina MBIC11017	_ serine/threonine protein kinase and signal transduction histidine kinase _STHK_ with GAF and PAS/PAC sensor _	7	ALGQLIAGVAHEINTPLGAIRSSIEYIANFLDQHLTTLPQFFRELPIEQAEQFQSL
158337336	1.51851e+06	Acaryochloris marina MBIC11017	_ two-component sensor histidine kinase _	80	AKSQFISNISHELRTPLFNIKSFIETLHDYGDDLSAEDRQEFLDTANRETDRLTRLVNDVLDLSRLESG
158334143	1.51532e+06	Acaryochloris marina MBIC11017	_ histidine kinase _	84	HQTLSNLLHQFRNPLTALKTLGKLLHKRFGEDENNRKIAASIVEQSDRLEEMLRQ
158338249	1.51943e+06	Acaryochloris marina MBIC11017	_ two-component sensor histidine kinase _	86	RSNLIAITGHELRTPLSTIQICLESLTNEPDMAPELQQIMLSTALSDAERMRKLIQDFLTLSRLESG
158334899	1.51607e+06	Acaryochloris marina MBIC11017	_ GAF sensor signal transduction histidine kinase _	86	RSNLIAIVGHELRTPLSTIQVCLESLDSEPDISPVFRQALLSTALEDLGRLRDLIQDILILSRLEGG
158334890	1.51606e+06	Acaryochloris marina MBIC11017	_ signal transduction histidine kinase _	9	LEQFAYVASHDLQEPLRKIEAFGDRLQTKCRDDLSDRGKDYVDRMQKAAGRMRQLVQNLLAFSRVTS
158336997	1.51817e+06	Acaryochloris marina MBIC11017	_ PAS/PAC sensor signal transduction histidine kinase _	9	LEQMASVLSHDMREPLRKIQSFAELVQADYVDNIDEQGQRYFEYVIDGAERMQAMITDLLAYARLSS
158338159	1.51934e+06	Acaryochloris marina MBIC11017	_ sensor histidine kinase _	9	LDQFTYVVSHDLKAPLRAIANLSEWIEEDLDEKLDEENRYQMNLLRKRVHRMEALINGLLQFSRVG
158339005	1.52018e+06	Acaryochloris marina MBIC11017	_ hypothetical protein AM1_5924 _	9	LEQFAHVMSHDLKQPLQSFLFAIGLVEQCCQSNTNPKVFEYLKRLRDTSGTMQKLIDALLDYARVGN
158338978	1.52016e+06	Acaryochloris marina MBIC11017	_ PAS/PAC sensor signal transduction histidine kinase _	9	LGHFAYVASHDLQEPLRKIGSFTDLLADRYQGQLDETADRYIRYITDGAMRMQGLIDDLLNYSRVG
158338973	1.52015e+06	Acaryochloris marina MBIC11017	_ chemotaxis response regulator _	9	LEQFAYIASHDLREPLRKIQSFAELLQDDLSTKLDQDQSRYFGYIMSGAQRMQCLIQDVLQYSRVG
158336996	1.51817e+06	Acaryochloris marina MBIC11017	_ PAS/PAC sensor signal transduction histidine kinase _	9	LEEFAYVASHDLREPLRKIRSFSELLVEDYADQIDDTGRRYFDYVIDGAARMDALVQSVLQYSRVG
158333515	1.51469e+06	Acaryochloris marina MBIC11017	_ signal transduction histidine kinase _	9	LEQFAYVASHDLQEPLRMVISFTQLLGQNYAGQLDGQADQIIGFAVDGATRMQQLIQDLLSYSRVGT
162448136	1.62127e+06	Acholeplasma laidlawii PG-8A	_ OmpR family response regulator _	1	KKDFFSYAGHELKTPITVLRGYAELIQHEIITGSEAKEVSTKMVELADYMKGFVDDMLMLSRLET
162446898	1.62003e+06	Acholeplasma laidlawii PG-8A	_ two-component sensory histidine kinase _	1	KKEMIQNLGHDLKTPIAVIRSYAEAIQDGIEGVESTDLIIKQSDLLNKKVKQIIEYSKIG
148261025	1.23515e+06	Acidiphilium cryptum JF-5	_ signal transduction histidine kinase, nitrogen specific, NtrB _	10	GMAAVLAHEVKNPLSGIRGAAQLLEANAAPEDRELAVLIRDEVDRIRELVERIEVFS
148243694	1.21993e+06	Acidiphilium cryptum JF-5	_ signal transduction histidine kinase with CheB and CheR activity _	12	AKSRFLAAVSHDLRQPLQTIALLQELLTETTSGKAALGLIQQIKQTTSVMAGMLNTLLDINQIEAG
148259864	1.23399e+06	Acidiphilium cryptum JF-5	_ integral membrane sensor signal transduction histidine kinase _	13	RTAMLAGVSHDLRTPLTRLRLAIAMLPPDIADTDGMNDDVTEMERLIGLYLTFARGE
148261027	1.23515e+06	Acidiphilium cryptum JF-5	_ multi-sensor signal transduction histidine kinase _	15	DVARRIAHEIKNPLTPIQLSAERLKRRFAREITSDKDSFTQCADTIVRHVGDIGRMVDEFSAFARMP
148243999	1.22024e+06	Acidiphilium cryptum JF-5	_ osmosensitive Kplus channel signal transduction histidine kinase _	19	RTALLSSLSHDLRTPLTAIRGAAETLAEADGELPEATRRDLLASIVEDVGRMTRFLANITGMARIETG
148259726	1.23385e+06	Acidiphilium cryptum JF-5	_ osmosensitive Kplus channel signal transduction histidine kinase _	19	RTALLSSLSHDLRTPLTAIRGAAETLAEADGELPEATRRDLLASIVEDVGRMTRFLANITGMARIETG
148260535	1.23466e+06	Acidiphilium cryptum JF-5	_ integral membrane sensor signal transduction histidine kinase _	1	MRADFVANASHELRTPLTSLIGFIETLRGPALGDAEALPRFLAIMAEQAERMQRIIADLLSLSRIE
148259468	1.2336e+06	Acidiphilium cryptum JF-5	_ integral membrane sensor signal transduction histidine kinase _	29	SNSIAHDLRTPITRARARLEDAAAHARTTEELQSAVERATLDLDGIVNVFQALLRIAEIEAG
148259331	1.23346e+06	Acidiphilium cryptum JF-5	_ integral membrane sensor signal transduction histidine kinase _	29	NDIAHDLRSPLARLRETLELALRDPDPAAAGAAIAEAIAQVDGALALCGAILRLAQIETG
148260877	1.235e+06	Acidiphilium cryptum JF-5	_ integral membrane sensor signal transduction histidine kinase _	34	ERFAADVAHEIKNPLSSIRSAVETVRRTDDPARAARLFDIISQDVRRLDRLISDISDSSRLDS
148259776	1.2339e+06	Acidiphilium cryptum JF-5	_ PAS/PAC sensor hybrid histidine kinase _	6	GQLTGGISHDFNNLLTGILGNLDMLATRIEQGDHASAMSYLDGARSAASRAAGLTQRLLTFARRQA
148259594	1.23372e+06	Acidiphilium cryptum JF-5	_ PAS/PAC sensor hybrid histidine kinase _	6	GQLTGGLAHDFNNLLAVISGNLEMLESHVAGGEAAELLAEARLATERGAELAARLLAFGRRQ
148243638	1.21988e+06	Acidiphilium cryptum JF-5	_ heavy metal sensor signal transduction histidine kinase _	8	LSQFSADLAHELRTPISNLRGELEVALSRPRSDDTYREVLGSALEECTRISRVIQSLLFLARAE
148261127	1.23525e+06	Acidiphilium cryptum JF-5	_ integral membrane sensor signal transduction histidine kinase _	95	LGTAVAKISHDLRNILSTALLVADRLSGSADPAIRSGATTLVDAVERATDLVTHTLSFAREG
218667969	2.42727e+06	Acidithiobacillus ferrooxidans ATCC 23270	_ nitrogen regulation protein NR_II_ _	10	QEMLRGLAHEIKNPLGGLRGAAQLLDRELQRPELKDYTRVILHEVDRLHHLVDRL
218667716	2.42671e+06	Acidithiobacillus ferrooxidans ATCC 23270	_ sensor histidine kinase _	13	SLLLTGISHDLRSPLARLRMAWELLPDNTPQHLREGMLQDIERMDALLAQSLALGR
218666435	2.42462e+06	Acidithiobacillus ferrooxidans ATCC 23270	_ sensor histidine kinase _	13	RTLLLTGISHELRTPLSRLLLTLHLQDPDLLAGKAAMLVDVSEMDETIDKFLTLVRS
218666234	2.42763e+06	Acidithiobacillus ferrooxidans ATCC 23270	_ osmolarity sensor protein EnvZ, putative _	13	LVGVSHDLRTPLTRMRLSAEFLPAEEEARSEIIANIQEMDKVIHQFLDYARSGE
218668036	2.42454e+06	Acidithiobacillus ferrooxidans ATCC 23270	_ nitrogen regulation protein NtrY, putative _	15	SEVARRLAHEIKNPLTPIQLSAERLRRKYLERLGDEGETLDRATRTIIHQVDALKVMVDAFSEYARQ
218666729	2.42663e+06	Acidithiobacillus ferrooxidans ATCC 23270	_ sensor histidine kinase KdpD _	19	NALLGAVSHDLRTPLAGVLGTATTLQRNAQGLTAEEHDLLENIREQTQKMEHTVDRILHMAALQSG
218665237	2.42586e+06	Acidithiobacillus ferrooxidans ATCC 23270	_ phosphate regulon sensor protein PhoR _	1	RQDFVANVSHELRSPLTVVRGFLENMLDSPIAADDEVSSQLRLMEQQTLRMQSLVEDLLSLARMEA
218666345	2.4275e+06	Acidithiobacillus ferrooxidans ATCC 23270	_ sensor histidine kinase _	31	LGALAAGVAHELGTPLATMTIITKDLQQDYKETQNLSESLGILYEQLQRCKRILSTM
218667905	2.42495e+06	Acidithiobacillus ferrooxidans ATCC 23270	_ sensor histidine kinase _	38	RHEFLSQVSHELITPLASARSGSELLLSERIGPLLPRQREVLEIIVRQVKELYAAIQEMLDMHAL
218667887	2.42732e+06	Acidithiobacillus ferrooxidans ATCC 23270	_ sensor histidine kinase _	38	KLHFLRQLSHELKTPLTAIREGAELLQEDLGHELGAEQQEIVHIVRDNSLRLQRLIEDLLRFSLAE
218666690	2.42454e+06	Acidithiobacillus ferrooxidans ATCC 23270	_ sensor histidine kinase _	4	GEMSAQVAHEIRNALSSLRGAARYLVRYEQPVNRQEFINIIEEEVQRLYDMTQGFLDFGR
218665404	2.42469e+06	Acidithiobacillus ferrooxidans ATCC 23270	_ sensor protein PilS, putative _	4	ALGRLAANIAHEIRNPLSVIRHAGNLLAERMDDPASQHLLDILERETVRINAIVESVLEMAR
218667552	2.42644e+06	Acidithiobacillus ferrooxidans ATCC 23270	_ sensor histidine kinase _	5	ERRFIADAAHELRTPLTALSLQVQNLERADSLSECQKRLLPLQSGLERSRHLLDQLLGLARQQT
117928473	873024	Acidothermus cellulolyticus 11B	_ PAS/PAC sensor signal transduction histidine kinase _	154	RAELISTVAHELRSPLTSVKGFTATLLHKWDRFTDEQRKLMLETVNADADRVTRLIGELLDVSRIDA
117928402	872953	Acidothermus cellulolyticus 11B	_ periplasmic sensor signal transduction histidine kinase _	19	MRTALLAAVSHDLRTPLASIKAGVSTLRQTDIQWSPSDVAELLSSVDQATDQLDALIANLLDMSRIHTG
117927300	871851	Acidothermus cellulolyticus 11B	_ histidine kinase _	1	RRDFIANVSHELKTPVGAMLLLAEAIRDAQDDPAALTHFIDRLIHEANRLSRLVKELIDLSRLQGG
117929307	873858	Acidothermus cellulolyticus 11B	_ PAS/PAC sensor hybrid histidine kinase _	2	AKSDFLSRMSHELRTPLNVILGFSQLLQMERLTDEQQEWVNQIFKAGRHLLDLINEVLDITRIESG
117928655	873206	Acidothermus cellulolyticus 11B	_ periplasmic sensor signal transduction histidine kinase _	33	LRRFLADASHELRTPLTSIRGYAELFRRGAARRPDDLEKAMRRIEEEATRMGVLVDELLLLARLDQG
117929038	873589	Acidothermus cellulolyticus 11B	_ periplasmic sensor signal transduction histidine kinase _	42	RFASDVSHELRTPLTTLATSLAVLERHTEGWRPAQVQALELVKSETASFQRLVEDLLEISRVDAG
117928971	873522	Acidothermus cellulolyticus 11B	_ periplasmic sensor signal transduction histidine kinase _	42	QRRFVSDVSHELRTPVTTIRMAADVLFEARHGFDPASARSAELLQNQLDRFESLLADLLEISRHDAG
117928801	873352	Acidothermus cellulolyticus 11B	_ periplasmic sensor signal transduction histidine kinase _	51	QRQLVADAGHELRTPLTSLRTNLDLLAQSEAAGDRGLSREDRLALLADVRAQVEELSGLVADLVELARDD
117928812	873363	Acidothermus cellulolyticus 11B	_ periplasmic sensor signal transduction histidine kinase _	87	REQVADLSHRLRTPLAALRLAAEGLPASPEATRVLEQVDALERAVGDVIREARR
120610741	970419	Acidovorax citrulli AAC00-1	_ multi-sensor hybrid histidine kinase _	0	KSNFLANMSHEIRTPMNAIIGMSHLALKSGLTPRQADYVAKIQQAGQHLLGVINDILDFSRIEAG
120612915	972593	Acidovorax citrulli AAC00-1	_ multi-sensor hybrid histidine kinase _	0	KATFLAVMSHEIRTPLNAILGLAQLALREPLPPAQQERVEQLYRAGRRLLRIVDDTLDFSKIDGG
120611842	971520	Acidovorax citrulli AAC00-1	_ PAS/PAC sensor signal transduction histidine kinase _	101	QMIGIVSHDLRNPLTTILLATDLLTRQAASPTPTPPDTAARMLGNITRAGQRARRLIADLLDF
120609020	968698	Acidovorax citrulli AAC00-1	_ sensory histidine kinase CreC _	10	VRALTHELKSPVAAIRGAGELLQDDLPGDDRRQFAAQVVDQSERLQRLVDRLLELSKLEQ
120610131	969809	Acidovorax citrulli AAC00-1	_ signal transduction histidine kinase NtrB _	10	NKELIRNLAHEIKNPLGGIRGAAQLLEMELDNPELAEYTQVIIHEADRLQSLVDRLLA
120612997	972675	Acidovorax citrulli AAC00-1	_ integral membrane sensor hybrid histidine kinase _	12	KNRFLSTASHDLRQPLHAMGLLVESAQQRNADAGLVPVLEGIQDCARSLTFLFNALLDLSRLESG
120610268	969946	Acidovorax citrulli AAC00-1	_ integral membrane sensor signal transduction histidine kinase _	13	MLAGISHDLRTPLARLRLETEMSVIDDVAREHMVADIVQLDATIDKFLDYARPD
120612675	972353	Acidovorax citrulli AAC00-1	_ histidine kinase _	14	DEFLHAVSHDLRAPLRHIVSFGPLVRELVEDEAQGLPAGARAEACSFLGTMDQASRRMGRMLDGLLALSRI
120613159	972837	Acidovorax citrulli AAC00-1	_ multi-sensor signal transduction histidine kinase _	15	GEVARRLAHEIKNPLTPIQLSAERLEMKLTGKLGAAEEAVLAKSVKTIVDQVDAMKRLVNEFRDYARLP
120613285	972963	Acidovorax citrulli AAC00-1	_ PAS/PAC sensor signal transduction histidine kinase _	16	GEMASLLSHELNQPLAAIASYASGSINLLESAEAAPGGHGPASFLPDVRVGLQRIAQQAERAGRVIKSVHDFVRRR
120611132	970810	Acidovorax citrulli AAC00-1	_ PAS/PAC sensor signal transduction histidine kinase _	16	MGEMASSVAHELNQPLTAISNYCSGMVSRIKSQQITEDALLSALEKTAHQAQRAGQIIQRIRAFVKK
120612956	972634	Acidovorax citrulli AAC00-1	_ histidine kinase _	17	RAHAASISHELRTPLTVLRARLHAICDGVIEADAQESRALLEQVEYLGRLVGDLHTLSMAEA
120610180	969858	Acidovorax citrulli AAC00-1	_ integral membrane sensor signal transduction histidine kinase _	17	SRRQWIGDVAHELRTPLAAMRAEIEAVQDGVRTFDDRTALRLHRQVMRLIQLVGDLR
120611194	970872	Acidovorax citrulli AAC00-1	_ integral membrane sensor signal transduction histidine kinase _	17	NAAIAHELRTPVTILHGRLQGLTEGVFEPRAELFQGLLRHVQGLSRLIEDLRMLSLRDSG
120609561	969239	Acidovorax citrulli AAC00-1	_ integral membrane sensor signal transduction histidine kinase _	187	MGRMSAAVAHEIRNPLAAIVQANALLEEDLSDPAHRRLAHMVQQNAARLARIAEEVLDIARVQH
120608933	968611	Acidovorax citrulli AAC00-1	_ histidine kinase _	18	LGQMAAGMSHELNQPLAALQTLSDNAVALDRQGRREDVAENLQLIGQLAARMGRIVRQLKSFVRKET
120609061	968739	Acidovorax citrulli AAC00-1	_ osmosensitive Kplus channel signal transduction histidine kinase _	19	NALLGAISHDVRTPLTALIALAESLPAQPDEALPAASQAIVQQAHQLHALVSNLLDMARLESG
120611300	970978	Acidovorax citrulli AAC00-1	_ multi-sensor signal transduction histidine kinase _	1	MRRDFVANVSHEIRTPLTVLMGFVETLQTLPLSSEERARYLNMMSQQAGRMQSVVQDLLTLSRLE
120608977	968655	Acidovorax citrulli AAC00-1	_ integral membrane sensor signal transduction histidine kinase _	205	KSLLANASHELRSPLTRIRMGLELMQGSTPSPAFRSEILRNIAELDQLVDEILLASRLDA
120612176	971854	Acidovorax citrulli AAC00-1	_ integral membrane sensor hybrid histidine kinase _	22	KSRYISAISHELRTPLNSILGYAQLMGEDASVPPHRRQAVGVIRRGGEHLLTLIEGTLDIARIESG
120611638	971316	Acidovorax citrulli AAC00-1	_ PAS/PAC sensor hybrid histidine kinase _	24	KDDFIAVLSHELRTPLNAIAGWVHILKRRGGTPELIKGLDSIHRNVKAQARIISDILDVSRINSG
120611088	970766	Acidovorax citrulli AAC00-1	_ signal transduction histidine kinase with CheB and CheR activity _	24	KDRFLAVLSHELRNPLASIAGASAVLATEGAAPADRDQAARIVQRQARAMAVLLDDLMDLSRLR
120610941	970619	Acidovorax citrulli AAC00-1	_ GAF sensor signal transduction histidine kinase _	27	RERVLAAVAHDLRTPLQVLQLSATHIQRSAEAPPDAVVQRMLSAVGMMASLVEGLLRPSD
120611753	971431	Acidovorax citrulli AAC00-1	_ integral membrane sensor signal transduction histidine kinase _	2	AKSEFLTAISHELRTPLTSIHGFAELMEQRLEQPSYREAAGLIRSAAEHLNTLLSEILDLAKVQAG
120611637	971315	Acidovorax citrulli AAC00-1	_ histidine kinase _	2	MKSRFLAYMSHEFRTPISSIRSIARLLADHVDGPLNAEQSRQVAFIQATAMEFSDMVDDLLDLAKIEAG
120610910	970588	Acidovorax citrulli AAC00-1	_ PAS/PAC sensor signal transduction histidine kinase _	2	RTQFVANMSHELRTPLQAIIGFAELGSARSQDERLGAMFTDILAAGQRMLALVNDLLDVAKIES
120612634	972312	Acidovorax citrulli AAC00-1	_ multi-sensor hybrid histidine kinase _	2	KSEFLANMSHELRTPLNSSLILAKLLADNKGGNLTEEQVRYAETIHGAGNDLLNLINDILDLAKIEAG
120612190	971868	Acidovorax citrulli AAC00-1	_ integral membrane sensor signal transduction histidine kinase _	34	RQTFAAAVTHDLRNPLQTAMLAANLLAKLNDDPKFAGLLARLQRSHKRLDRMLKA
120610580	970258	Acidovorax citrulli AAC00-1	_ multi-sensor hybrid histidine kinase _	36	AKDEFLTMLSHELRNPLAAIAAASDVLSTGAGGAETTSQALGIIQRQTQHLASMMRDLLDVSRV
120609568	969246	Acidovorax citrulli AAC00-1	_ integral membrane sensor signal transduction histidine kinase _	38	KARFLRHISHELKTPLASMREGVALLQDGVTGELGAGQREVVDILHQNTLVLQGEIEALLRF
120611809	971487	Acidovorax citrulli AAC00-1	_ PAS/PAC sensor hybrid histidine kinase _	3	GTMAGGIAHDFNNILSAILGNVELAKADCAAGSPVLESLREIEKAGRRARDLVRQILTFSRNE
120613268	972946	Acidovorax citrulli AAC00-1	_ integral membrane sensor signal transduction histidine kinase _	5	QKRFLADAAHQLKTPLAGLRMQADLAQREGTSTEDLKRSLQQIGRASVRATHTVNQLLALARAEAG
120612774	972452	Acidovorax citrulli AAC00-1	_ integral membrane sensor signal transduction histidine kinase _	5	QRRFVADAAHQLRTPLAGLQAQVEAWALAARAADHGRAGDGLVQGGIVLGVQDIEALRKAARRTSKLAHQLLALSRADAG
120611931	971609	Acidovorax citrulli AAC00-1	_ histidine kinase _	5	QREFAGNVAHELRTPLAGIRAQAANALAQDDPAVWRSELQGIADAEQRASRTVNQLLALARAAE
120608755	968433	Acidovorax citrulli AAC00-1	_ integral membrane sensor signal transduction histidine kinase _	5	QREFAGNVAHELRTPLAGIRALAAYGLAHKDPAVWHEQLAGVAASEARASHLVDQLLALALA
120613210	972888	Acidovorax citrulli AAC00-1	_ histidine kinase _	5	RRLANEVAHELRTPLSSIVLQARALGGGLDGPAQAEALARIGQDALRAGHVLNQLLALARA
120611676	971354	Acidovorax citrulli AAC00-1	_ integral membrane sensor signal transduction histidine kinase _	5	QKRFVRDASHQLRTPLAVLKVQVQSALRGDVPPQQALHEILDTVDRATQLANQMLALAKVEQ
120612602	972280	Acidovorax citrulli AAC00-1	_ integral membrane sensor signal transduction histidine kinase _	5	QQHFVADAAHELRSPLAALKLQLQGLQRAGSEEARAVAAGRLAAGIDRATRLVEQLLALARQEA
120612169	971847	Acidovorax citrulli AAC00-1	_ histidine kinase _	63	FLGVLGHDLRGPLNAVALMVELMAKQGIAPVQQTAMLERGVHRMTTLLDSLLEYSRSN
120611639	971317	Acidovorax citrulli AAC00-1	_ PAS/PAC sensor hybrid histidine kinase _	6	GQLTGGLAHDFNNLLATISGSLELLNRRVAQGRFDDLARYVAVGQGAARRAASLTHRMLAFSRRQT
120613360	973038	Acidovorax citrulli AAC00-1	_ multi-sensor hybrid histidine kinase _	6	GQLTGGIAHDFNNLLAGIMASLDLLRLRVSQGRVADMERCIDTAHRSAKRAASLTHRLLAFSRRQT
120611204	970882	Acidovorax citrulli AAC00-1	_ PAS/PAC sensor hybrid histidine kinase _	6	GQLTGGIAHDFNNMLQGVVLPLQLIGQRHARGHMDDIPRYVEAGLSSARRAAALTQRLLAFSRRQ
120612211	971889	Acidovorax citrulli AAC00-1	_ histidine kinase _	6	ALGQLTGGISHDFNNLLQVMSGHLDVMRVRNRSQKLGREDIDRSIDSIRSAVGKASTLTQQLLAFSRKQ
120611664	971342	Acidovorax citrulli AAC00-1	_ integral membrane sensor signal transduction histidine kinase _	8	RRQLFADLSHELRTPATAIRGEAEIALRGGVRPAEEYRQTLERIVGAVEQLTGTVDDLMLVARTEA
120608881	968559	Acidovorax citrulli AAC00-1	_ integral membrane sensor signal transduction histidine kinase _	91	ALGRMTASVAHEIRNPIAAMRLKADNALAAPPARHADALAAIGTQIDRLEGLVQSLLTLV
222110175	2.55244e+06	Acidovorax ebreus TPSY	_ multi-sensor hybrid histidine kinase _	0	KSRFLANMSHEIRTPLNAIIGMSHLALKSGLDARQSGYVVRMQQAGQHLLGVINDILDFSKIEAG
222110324	2.55259e+06	Acidovorax ebreus TPSY	_ signal transduction histidine kinase, nitrogen specific, ntrb _	10	NKELIRNLAHEIKNPLGGIRGAAQLLEMELESRDLTEYTQVIIHEADRLQSLVDRLLA
222109253	2.55152e+06	Acidovorax ebreus TPSY	_ pas/pac sensor hybrid histidine kinase _	12	KTRFVAAAVHDLLQPLNAARMFASLLRGHLHDAAGRQVADSIDGALAAQDGILNSLLDISRMESG
222111673	2.55394e+06	Acidovorax ebreus TPSY	_ histidine kinase _	13	MLAGISHDLRTPLARLRLETEMSVTDDVAREHMVADIVQLDATIDKFLDYARPDT
222109832	2.5521e+06	Acidovorax ebreus TPSY	_ histidine kinase _	14	QEDFLRGVSHDLRAPLRHVTSYGALVREVLQEQPPQVDEALGFLATMEQSARRMAQMIDGLQAIARAR
222112406	2.55467e+06	Acidovorax ebreus TPSY	_ pas/pac sensor signal transduction histidine kinase _	15	GEVARRLAHEIKNPLTPIQLSAERLEIKLSGKLPAAEQAVLTKSVKTIVDQVDAMKRLVNEFRDYARLP
222112529	2.55479e+06	Acidovorax ebreus TPSY	_ pas/pac sensor signal transduction histidine kinase _	16	GEMASLLSHELNQPLAAISSYANGSLNLLEPAPGAELPSPQDLQDVRVGVQRIAAQAERAGRVIKSVHDFVRRR
222110850	2.55311e+06	Acidovorax ebreus TPSY	_ pas/pac sensor signal transduction histidine kinase _	16	MGEMASSVAHELNQPLTAISNYCSGMVSRIQGGQISEEALLTALQKTAHQAQRAGQIIQRIRAFVKK
222110192	2.55246e+06	Acidovorax ebreus TPSY	_ histidine kinase _	17	SRRQWIGDTAHELRTPLAAMRAEIEAVQDGVRPFDEKTARRLHRQVMRLIQLVGDLR
222110689	2.55295e+06	Acidovorax ebreus TPSY	_ pas/pac sensor signal transduction histidine kinase _	1	MRRDFVANVSHEIRTPLTVLMGFVETLQTLQLSNEERARYLRMMSQQAVRMQNLVQDLLTLSRLE
222109433	2.5517e+06	Acidovorax ebreus TPSY	_ histidine kinase _	205	KSLLANASHELRSPLTRIRMGLELMQGGTPSPAFRAEIERNIAELDQLVDEILLASRLDSG
222109842	2.55211e+06	Acidovorax ebreus TPSY	_ histidine kinase _	2	KSEFLANMSHELRTPLNSSLILAKLLADNKQQNLTAEQVRYAQTIHNAGTDLLNLINDILDLSKIEAG
222112673	2.55494e+06	Acidovorax ebreus TPSY	_ histidine kinase _	30	MEALTTSIAHEVNQPLAAIVTSGNACQRWLGQEPPNLDKARQALDRILSDAGRASNIIARVRSLTRGE
222111444	2.55371e+06	Acidovorax ebreus TPSY	_ histidine kinase _	31	MGLLASGAAHELGTPLATMAVILGDWKRDPALAANPALQEDVAEMQAQVQRCKTIVSGILMSA
222110930	2.55319e+06	Acidovorax ebreus TPSY	_ signal transduction histidine kinase, nitrogen specific, ntrb _	3	GTMAGGIAHDFNNILHAILGNVELAKADCPPGTPMYESLLEIDKAGRRARDLVRQILTFSRNE
222110946	2.55321e+06	Acidovorax ebreus TPSY	_ histidine kinase _	48	RALAANAAHELRTPLTAARLRLQTALEHGLHRDDVQAAIAALQTLSRRTEKLLQLSRAES
222110662	2.55293e+06	Acidovorax ebreus TPSY	_ histidine kinase _	48	RALAANAAHELRTPLATVRLRLQTALAQVADGPARQRVAEALDALDQLGRRSEKLLQLSRAESG
222110612	2.55288e+06	Acidovorax ebreus TPSY	_ histidine kinase _	5	RRWTADAAHELRTPLTAIKTHVQVAQLTLAAGNNNASPDKAANALRQAGEGIDHMHATLEQLLQLARVES
222112511	2.55478e+06	Acidovorax ebreus TPSY	_ histidine kinase _	5	QKRFLADAAHQLKTPLAGLRMQADLAQREGTSTEELKQSLKQIGRSSIRATHTVNQLLALARAEGG
222111265	2.55353e+06	Acidovorax ebreus TPSY	_ histidine kinase _	5	QQRFVRDASHQLRTPLAVLKTQVQSALRGDLPPTQALREIGDTVDRATQLANQMLALAKVEQ
222110027	2.55229e+06	Acidovorax ebreus TPSY	_ hypothetical protein Dtpsy_0812 _	68	AVRHDLAGPLSAMRMAATVLKRRLGTGELPPAQAVERVEQFEGHLTRLADSAKRLR
222111378	2.55364e+06	Acidovorax ebreus TPSY	_ heavy metal sensor signal transduction histidine kinase _	8	LTDFSSDLAHELRTPISNLLTQTQVALASKRDAATYRDILASNAEEFQRLARMVADMLFLAKTERG
222111391	2.55366e+06	Acidovorax ebreus TPSY	_ heavy metal sensor signal transduction histidine kinase _	8	EGFNADVAHELCTPLATMVSGTELALRKVRSAEELQDVLGSNLEELHRITDIVQGMLFLSQADRG
213158376	2.31967e+06	Acinetobacter baumannii AB0057	_ signal transduction histidine kinase, nitrogen specific, NtrB _	10	RQLVRGVAHEIKNPLAGIRGATQLLARSLNDESYAEFTDIIINEVDRLTNLADTML
213158687	2.31999e+06	Acinetobacter baumannii AB0057	_ two-component system sensor protein _	11	QRFTADASHELRSPLSAIQMRLQVLQRKYQHIPELDHDFERIQEDVSRSTKILENLLLLARLE
213158588	2.31989e+06	Acinetobacter baumannii AB0057	_ two-component system sensor protein _	11	REFTGDVSHELRTPLTILKGNVQLCQAKFGDDKSLVRLHNTIEDMQLLVDTLLAIARN
213159041	2.32104e+06	Acinetobacter baumannii AB0057	_ two-component system hybrid histidine kinase/response regulator _	12	SKSRFIAAASHDLLQPMHAARLFSTVLEQSISTEEDRQTLQQLDRALYGAESMLSALLDIARLEGG
213158976	2.32097e+06	Acinetobacter baumannii AB0057	_ two-component system sensory histidine kinase _	13	RRIMLAGISHDLRTPLTRIRLTAEMLPDEFLREGLVYDVDDMDAILNQFISYMRDG
213157395	2.31944e+06	Acinetobacter baumannii AB0057	_ AdeS _	17	NAAIAHELRTPITILQGRLQGIIDGVFKPDEVLFKSLLNQVEGLSHLVEDLRTLSLVE
213157896	2.32069e+06	Acinetobacter baumannii AB0057	_ two component signal transduction system kinase sensor component _	17	SRRQWVADTSHELKTPLAVLQAQIEAMQDGIRKATPEHLDAMMRQVSSLKKLTQDLADLAQADA
213158520	2.31982e+06	Acinetobacter baumannii AB0057	_ two-component system sensor protein KdpD _	19	RSALLSSVSHDLRSPLASIIGAADTLANFKAEMTEQDQQDLLETIHLEGERLDRYIQNLLDMTRLGH
213159118	2.32112e+06	Acinetobacter baumannii AB0057	_ phosphate regulon sensor kinase PhoR _	1	MRKDFVDNISHELRTPLTVLSGYIETFTDQEDINPRWKRAFDQMQSQTKRMNALVNDLLLLSNLEN
213156533	2.31819e+06	Acinetobacter baumannii AB0057	_ two-component system sensor kinase protein _	28	QRELMRAVSHELRTPVARIRFGTEMLAEEDDYNHRMHQVDMIDKDIEALNTLIDEIMTYAKLEQG
213157919	2.32072e+06	Acinetobacter baumannii AB0057	_ two-component system histidine kinase sensor component _	2	SKTKFFSIISHDLRAPFHGLLGFSEVLAKERETLDESSIQNIADYLYDTSQSTYNLLESLLTWAMAEG
213155688	2.31773e+06	Acinetobacter baumannii AB0057	_ sensor protein histidine kinase _	4	ALGQLSASIAHEIRNPLAAIVQANELLKDSDPEQQNTLRHIIGKQTKRIDSIVQDTLGLARSE
213157693	2.32049e+06	Acinetobacter baumannii AB0057	_ two-component system sensor kinase _	5	QKQFIADAAHELRTPVTALNLQTKILLSQFPEHESLQNLSKGLARIQHLVTQLLALAKQD
213156018	2.31806e+06	Acinetobacter baumannii AB0057	_ sensor kinase CusS _	8	LSDFSSDLAHEIRTPINNLMTQTQVCLSRSRDINTYQEVLFSNLEEFERLARMVSDMLFLAKAEHG
213158596	2.31989e+06	Acinetobacter baumannii AB0057	_ two-component heavy metal sensor histidine kinase _	8	LNRFSEDIAHEFRTPLNNLIGQTEIALTGERSVEQYEDLLVSHLDDYHRLKRMIDSMLFLARADQ
126208411	1.05364e+06	Actinobacillus pleuropneumoniae serovar 5b str. L20	_ aerobic respiration control sensor protein _	0	SVLMATISHELRTPLNGIIGLSRILLEGELTDQQREYLKTINISAVSLGHIFSDIIDLEKIDS
126208722	1.05395e+06	Actinobacillus pleuropneumoniae serovar 5b str. L20	_ phosphate regulon sensor protein PhoR _	1	SRQMFLTNMNHELRTPLTVLRGYLELLEGQAETELQQKSIHAMQSQAKRMGNLLDQLNLLAKIET
126208109	1.05333e+06	Actinobacillus pleuropneumoniae serovar 5b str. L20	_ two-component sensor protein _	20	QQRLVSDISHELKTPLARLHLATALIRRRNGESPELTRIENQIQKLDTMVHDLLVLSRQ
126208536	1.05376e+06	Actinobacillus pleuropneumoniae serovar 5b str. L20	_ sensor protein QseC _	5	RRFTSDAAHELRSPLAGLRIQTEIAQMTLDDPDTHLSALNNLTHGIDRIAQLIEQLLTLSRLEN
152978536	1.34417e+06	Actinobacillus succinogenes 130Z	_ integral membrane sensor hybrid histidine kinase _	0	KTDLMATISHELRTPLNGIVGLTRILLDTPLTEEQKNYLNTINVSAVSLGNIFNDVIDLEKIDS
152979378	1.34501e+06	Actinobacillus succinogenes 130Z	_ integral membrane sensor signal transduction histidine kinase _	18	KTLTSISHEITQPLNAMNAYIFSAKRALQKQNYEATYDYLDKINRLTEKTAVIIKRLRQFSKQGNG
152978458	1.34409e+06	Actinobacillus succinogenes 130Z	_ two-component sensor protein _	20	QRLVSSISHELRTPLTRLQLAVALLRRRVGEYPETKRIETESERLDKMINDLLLLSRNQ
152979030	1.34466e+06	Actinobacillus succinogenes 130Z	_ integral membrane sensor signal transduction histidine kinase _	5	RRFTSDAAHELRSPLAGLRIQAELAQMAGDDVKLREEALNHLTDGIDRATQLIEQLLTLSRLDN
117618265	855448	Aeromonas hydrophila subsp. hydrophila ATCC 7966	_ aerobic respiration control sensor protein ArcB _	0	KTTFISTISHELRTPLNGIVGLSRMLMDTPLDPKQHQQLKTIHLSAVTLGNIFNDIIDLDKLD
117620577	856843	Aeromonas hydrophila subsp. hydrophila ATCC 7966	_ PAS, putative _	0	AKGRFLAAVSHEIRTPMNAILGLLEWLSHTSLNAEQRSALAHVRQAGDELLGLLNDVLDFSRNEN
117619855	857592	Aeromonas hydrophila subsp. hydrophila ATCC 7966	_ sensory box sensor histidine kinase/response regulator _	0	KDELLANTSHELRTPIHGIKGMAESMLASQQDLTEGQQKQLGLIIKSADGLARLVDDLLDYHQMR
117619924	857513	Aeromonas hydrophila subsp. hydrophila ATCC 7966	_ virulence sensor protein BvgS _	0	AKSDFLATMSHEIRTPMNAILGMLELASQDPALAPYTGEQLRIASESANGLLDLIGDVLDISSIESG
117618541	856712	Aeromonas hydrophila subsp. hydrophila ATCC 7966	_ PAS _	0	KSAFLANMSHEIRTPMNAILGLTYLLKRDTPDHTQQDRLEKIDNAAQHLLTIINDILDLSKIDAG
117619875	855359	Aeromonas hydrophila subsp. hydrophila ATCC 7966	_ hybrid sensory histidine kinase BarA _	0	KSEFLANMSHELRTPLNGVIGFTRQLLKTSLTPSQTDYMQTIEKSARNLLGIINDILDFSKLEAG
117620646	855451	Aeromonas hydrophila subsp. hydrophila ATCC 7966	_ virulence sensor protein BvgS, putative _	0	RSRFLATMSHELRTPISGMHGMLELLQMSELNDDQRYLLRNVVTSTNNLLYLVNDVLDFSKIEAG
117618531	854948	Aeromonas hydrophila subsp. hydrophila ATCC 7966	_ hybrid sensory kinase _	0	AKSDFLANMSHEIRTPMNAILGMSHLALQTRLDPQQFDYVSKIQRSAQHLLGIINDILDFSKIEAG
117618949	856744	Aeromonas hydrophila subsp. hydrophila ATCC 7966	_ two-component system sensor protein _	0	KGDFIANMSHEIRTPMNAIMGLAYLLEQGGLDDGQRALVRKIHQAGQALLGIINDILDFSKIESG
117618284	856115	Aeromonas hydrophila subsp. hydrophila ATCC 7966	_ sensor protein LuxQ _	0	AKSQFLAMMTHEIRSPMNAVLGMLDLLQHAQLEPQQQTLLGHATHAARLLQTIIDDVLDFSKIES
117618906	855570	Aeromonas hydrophila subsp. hydrophila ATCC 7966	_ response regulator/sensor histidine kinase _	0	KADFLATMSHEIRTPMNGIIGMAEQLRFTSLDPEQRQMVGIINQGAEGLLQLIGNVLDYSKLDAG
117617779	856943	Aeromonas hydrophila subsp. hydrophila ATCC 7966	_ sensory box histidine kinase/response regulator _	0	AKSDFLANMSHEIRTPMNAIIGFSSLALQTELDQQQRDYLSKIKSSSDTLLLLINDILDLTKVESG
117618556	854589	Aeromonas hydrophila subsp. hydrophila ATCC 7966	_ virulence sensor protein BvgS _	0	AKSTFLATMSHEIRTPMNAIIGLLELTLRRDRLHEEDKTSLSIAHGSAKDLLSLIGDILDISKIESG
117618891	854803	Aeromonas hydrophila subsp. hydrophila ATCC 7966	_ nitrogen regulation protein NR_II_ _	10	KELVRGLAHEIKNPLGGLRGAAQLLQKELPDPALREYTGIIIEQADRLRVLVDRLLG
117618476	858674	Aeromonas hydrophila subsp. hydrophila ATCC 7966	_ sensory histidine kinase CreC _	113	YVHSLTHELKSPLAAIRGAGEILAETPPPEVARRFIGNINLETARMQQLIERMLQLARLESG
117621496	855520	Aeromonas hydrophila subsp. hydrophila ATCC 7966	_ proline sensor PrlS _	12	SKSRFLAAVSHDLTQPLNAAKLFTSSLLEMLPPMDEPARIARHIDDALGATEDLITDLLDISRLEAG
117617643	854836	Aeromonas hydrophila subsp. hydrophila ATCC 7966	_ osmolarity sensor protein _	13	RNLMMAGVSHDLRTPLTRIRLATEMMSSGDEYLKESINADIDESNGIIDQFIDYIRPD
117619066	857779	Aeromonas hydrophila subsp. hydrophila ATCC 7966	_ two component system histidine kinase _	16	LGELGANVAHEINQPLSAIANYSQGALLRLDKLAQDPAQAAAQASLRQALEQIGLQVQRITQTVNRLR
117620141	855863	Aeromonas hydrophila subsp. hydrophila ATCC 7966	_ sensor histidine kinase _	17	NAAIAHELRTPVTILRGRLQGLAEGVFPPERSLFEGLLRQVEGLTHLIEDLRVLSLNDSG
117617927	854557	Aeromonas hydrophila subsp. hydrophila ATCC 7966	_ phosphoglycerate transport regulatory protein PgtB _	18	GQAMTSLAHELNQPLSAMMTYLYTSRTALATGQLQALDQDLGRLDKLGRRMSRIINALRHFARK
117618215	854543	Aeromonas hydrophila subsp. hydrophila ATCC 7966	_ sensory kinase in two-component regulatory system wtih KdpE _	19	RAALLSSVSHDLKTPLATIMGAGSTLLEYGDRISSEDRSELLHSVQDEARRLHSYVQNLLDMTRIGS
117620102	855795	Aeromonas hydrophila subsp. hydrophila ATCC 7966	_ phosphate regulon sensor protein PhoR _	1	RKHFVSNVSHELRTPLTVLKGYLEMTEEPPPPAMWAKAHKVMMEQTIRMDNLVNQLLTLSRIEA
117619558	855299	Aeromonas hydrophila subsp. hydrophila ATCC 7966	_ two-component system sensor kinase _	20	SREQLLHDVSHELRSPLARLQLAIGLAQQDPARIEGSLERIQLETQRMDKMIGELLTLTRAGHG
117619112	854722	Aeromonas hydrophila subsp. hydrophila ATCC 7966	_ sensor histidine kinase CpxA _	20	QKQLLSDISHELRSPLTRIQLAQALIRRKQGDSNELVRIESEIGRLDKLIGDLLDLSRVQ
117617519	858399	Aeromonas hydrophila subsp. hydrophila ATCC 7966	_ sensor histidine kinase _	27	RTRMLAAISHDLRTPITSLRLRTEFLDEGEDKERIQQTLQQMEQMLAATLSFAREE
117620003	854673	Aeromonas hydrophila subsp. hydrophila ATCC 7966	_ signal transduction histidine kinase _	27	RERLFSSISHDLKTPITRLRLRVELLDDEQQIAKFNKDLDELELMVK
117619870	854549	Aeromonas hydrophila subsp. hydrophila ATCC 7966	_ sensor histidine kinase _	32	SLGSLVAGVAHEINTPIGISVTASSYLQERVADFKQHIDSKQLSRSYLTEFTVNLDESMQLLQGNLRRASELIASF
117618807	858486	Aeromonas hydrophila subsp. hydrophila ATCC 7966	_ sensor histidine kinase _	38	KYQFLRHVSHELKTPLAVLREGADLLSEQLVGPLTPDQQEICQMLEENSRRLQTLIERLLDFNRLS
117621516	857574	Aeromonas hydrophila subsp. hydrophila ATCC 7966	_ sensory box sensor histidine kinase AtoS _	39	LGELCAGVAHEINNPLAVILGNVELMKLELGEAAEPVSEELALVLAQIERIRAITRSLLQYSRP
117618874	857329	Aeromonas hydrophila subsp. hydrophila ATCC 7966	_ two-component sensor kinase protein _	41	LGNMAASLAHQIRTPLSAAMLYAANLANRTLKPESRSQFQQKLMARLQDLEKQISDILLFARNG
117619254	857714	Aeromonas hydrophila subsp. hydrophila ATCC 7966	_ sensor histidine kinase _	5	KQFTNEAAHELRTPLAVLRIHSENALAAEDAESRQHSLQKMLLALDRSDRLLRQLLTQARIDN
117618142	858616	Aeromonas hydrophila subsp. hydrophila ATCC 7966	_ sensor protein RstB _	61	SRKQLTDAIAHELRTPLVRLRYRLAMLDPAPSAEEQQGLERDLGALDALIEEMLTYARLDR
117619358	854964	Aeromonas hydrophila subsp. hydrophila ATCC 7966	_ sensory transduction protein kinase _	69	QEFSRFASHELRTPNMVIQGSAALLGKVSDLPAPAARATTRIRAAADEMALLTETFLLLGRKE
145300269	1.14311e+06	Aeromonas salmonicida subsp. salmonicida A449	_ aerobic respiration control sensor protein ArcB _	0	KTTFISTISHELRTPLNGIVGLSRMLMDTPLDPRQHQQLKTIHLSAVTLGNIFNDIIDLDKLD
145300169	1.14301e+06	Aeromonas salmonicida subsp. salmonicida A449	_ two-component system hybrid sensor histidine kinase/response regulator _	0	KAEFLATMSHEIRTPMNSIVGMAEQLSFTSLDLEQRQMVAIINQGAEGLLQLIGNVLDYSKLD
145300000	1.14284e+06	Aeromonas salmonicida subsp. salmonicida A449	_ two-component system hybrid sensor histidine kinase/response regulator _	0	KDELLANTSHELRTPIHGIKGMAESMLASQQDLTEGQQNQLGLIIKSADGLARLVDDLLDYHQMR
145300783	1.14362e+06	Aeromonas salmonicida subsp. salmonicida A449	_ two-component system hybrid sensor histidine kinase/response regulator protein _	0	AKSDFLANMSHEIRTPMNAILGMAHLALQTRLDPQQADYVGKIQRSAQHLLGIINDILDFSKIEAG
145299703	1.14254e+06	Aeromonas salmonicida subsp. salmonicida A449	_ two-component system hybrid sensor histidine kinase/response regulator _	0	AKSQFLAMMTHEIRSPMNAVLGMLDLLQHAQLEPQQQTLLGHATHSARLLQTIIDDVLDFSKIES
145299082	1.14192e+06	Aeromonas salmonicida subsp. salmonicida A449	_ two-component system hybrid sensor histidine kinase/response regulator _	0	KSAFLANMSHEIRTPMNAILGLTYLLKRDTPDHTQHDRLEKIDNAAQHLLTIITDILDLSKIDAG
145299243	1.14208e+06	Aeromonas salmonicida subsp. salmonicida A449	_ two-component system hybrid sensor histidine kinase/response regulator _	0	AKSDFLANMSHEIRTPMNAIIGFSSLALQTELDQQQRDYLSKIKSSSDTLLLLINDILDLTKVESG
145300355	1.1432e+06	Aeromonas salmonicida subsp. salmonicida A449	_ hybrid sensory histidine kinase BarA _	0	KSEFLANMSHELRTPLNGVIGFTRQLLKTALTPSQTDYMQTIEKSARNLLGIINDILDFSKLEAG
145300969	1.14381e+06	Aeromonas salmonicida subsp. salmonicida A449	_ nitrogen regulation protein NR_II_ _	10	KELVRGLAHEIKNPLGGLRGAAQLLQKELPDPALREYTGIIIEQADRLRVLVDRLLG
145301167	1.14401e+06	Aeromonas salmonicida subsp. salmonicida A449	_ sensory histidine kinase CreC _	113	VHSLTHELKSPLAAIRGAGELLAEAPPPEVARRFIGNINLETARMQQLIERMLQLAKLESG
145300938	1.14378e+06	Aeromonas salmonicida subsp. salmonicida A449	_ osmolarity sensor protein _	13	RNLMMAGVSHDLRTPLTRIRLATEMMSSGDEYLKESINADIDESNGIIDQFIDYIRPD
145297138	1.13998e+06	Aeromonas salmonicida subsp. salmonicida A449	_ two-component system potassium sensor histidine kinase KdpD _	19	RAALLSSVSHDLKTPLATIMGAGSTLLEYGDRISPEDRSELLHSVQDEARRLHSYVQNLLDMTRIGS
145298255	1.1411e+06	Aeromonas salmonicida subsp. salmonicida A449	_ two-component system senor histidine kinase PhoR _	1	RKHFVSNVSHELRTPLTVLKGYLEMTEEPPPPALWAKAHRVMMEQTIRMDNLVNQLLTLSRIEA
145301038	1.14388e+06	Aeromonas salmonicida subsp. salmonicida A449	_ two-component system sensor histidine kinase CpxA _	20	QKQLLSDISHELRSPLTRIQLAQALIRRKQGDSNELARIESEIGRLDKLIGDLLDLSRVQ
145300466	1.14331e+06	Aeromonas salmonicida subsp. salmonicida A449	_ two-component system sensor histidine kinase _	20	SREQLLHDVSHELRSPLARLQLAIGLAQQDPARIEGSLARIQLETHRMDKMIGELLTLTRASHG
145300859	1.1437e+06	Aeromonas salmonicida subsp. salmonicida A449	_ two-component system sensor histidine kinase _	27	RTRMLAAISHDLRTPITSLRLRTEFLAEGEDKERIQQTLQQMEQMLAATLSFAREE
145301084	1.14393e+06	Aeromonas salmonicida subsp. salmonicida A449	_ two-component system sensor histidine kinase _	27	RERLFSSISHDLKTPITRLRLRVELLDDEVQIGKFNKDLDELE
145297143	1.13998e+06	Aeromonas salmonicida subsp. salmonicida A449	_ two-component system sensor histidine kinase _	32	SLGSLVAGVAHEINTPIGISVTASSYLQERVADFKLHIDSKQLSRSYLNEFTVNLDESMQLLQSNLRRASELIASFK
145297352	1.14019e+06	Aeromonas salmonicida subsp. salmonicida A449	_ two-component system sensor histidine kinase _	38	KYQFLRHVSHELKTPLAVLREGSDLLGEQLVGPLTPDQQEICQMLEENSRRLQTLIERLLDFNRLS
145299988	1.14283e+06	Aeromonas salmonicida subsp. salmonicida A449	_ two-component system sensor histidine kinase _	39	LGELCAGVAHVINNPLAVILGNVELMKLELGEAAAPVSEELALVLAQIERIRAITRSLLQYSRP
145298503	1.14134e+06	Aeromonas salmonicida subsp. salmonicida A449	_ two-component system flagellar sensor histidine kinase FlrB _	41	LGNMAASLAHQIRTPLSAAMLYAANLANRTLKPESRSQFQQKLMARLQDLEKQINDILLFARNG
145298119	1.14096e+06	Aeromonas salmonicida subsp. salmonicida A449	_ two-component system sensor histidine kinase _	5	KQFTNEAAHELRTPLAVLRIHSENALAAEDDASRQQSLHKMLLALDRSDRLIRQLLTQARIDS
145297239	1.14008e+06	Aeromonas salmonicida subsp. salmonicida A449	_ sensor protein RstB _	61	SRKQLTDAIAHELRTPLVRLRYRLAMLDPQPSAAEQQGLERDLGALDALIEEMLTYARLDR
145300770	1.14361e+06	Aeromonas salmonicida subsp. salmonicida A449	_ two-component system sensor histidine kinase _	69	QEFSRFASHELRTPNMVIQGSAALLGKVTDLPAPAARATTRIRAAADEMALLTETFLLLGRKEA
222086713	2.54525e+06	Agrobacterium radiobacter K84	_ two-component sensor histidine kinase/response regulator hybrid protein _	0	AKSEFLANMSHEIRTPMNGVLGMAELLAKTDLDARQKTFIDIIVKSGNALLTIINDILDFSKIDAG
222084676	2.54321e+06	Agrobacterium radiobacter K84	_ two-component sensor histidine kinase/response regulator hybrid protein _	0	AKSRLLATVSHEIRTPLSGILGMNHLLAQTPLTLEQANYLTGIRQSGNALVQLVEDLLDFSTIE
222082058	2.54142e+06	Agrobacterium radiobacter K84	_ two-component sensor histidine kinase/response regulator hybrid protein _	0	KSLFLANMSHEIRTPMNAILGFSHLLGRTELTARQHDYVTKIRGASDRLLSLLKDILDFSKIEAG
222080842	2.54021e+06	Agrobacterium radiobacter K84	_ two-component sensor histidine kinase protein _	107	LRHFTGNAGHQLRTPLAIIRTQLALSARATSLDEAREAARKGDEAVAHAERILAQLLLMAKVEA
222085890	2.54442e+06	Agrobacterium radiobacter K84	_ nitrogen regulation _two-component sensor histidine kinase_ protein _	10	GLASMLAHEIKNPLSGIRGAAQLLEQSVEDDDRALTRLICDETDRIVSLVDRMEVFS
222082948	2.54231e+06	Agrobacterium radiobacter K84	_ two-component sensor histidine kinase/response regulator hybrid protein _	12	SKTRFLAAASHDLRQPTHALSLLVSTLAILGQRGDVASRTARELAAKAKAVVGNLSGLLNALLDISRLDAG
222082051	2.54142e+06	Agrobacterium radiobacter K84	_ two-component sensor histidine kinase protein _	13	RTRMLRGISHDVRTPLTRLRLRTERMQDGALREA
222082680	2.54205e+06	Agrobacterium radiobacter K84	_ two-component sensor histidine kinase protein _	147	DLAHGLKTPLAALEATARMLAEEGMPARATAIRNEIGRMEAQIKRTLAQ
222085892	2.54442e+06	Agrobacterium radiobacter K84	_ nitrogen regulation _two-component sensor histidine kinase_ protein _	15	DVARRIAHEIKNPLTPIQLSAERIRRRFGKNIAEADRPVFDQCTDTIIRQVGDIGRMVDEFSSFARM
222082353	2.54172e+06	Agrobacterium radiobacter K84	_ two-component sensor histidine kinase protein regulating C4-dicarboxylate transport system _	18	SLGSITAGLIHEINQPVATIRTLAENAQHHLANARMDRVAANLATTVELTARIGAITQEMRRFARRGKG
222081338	2.5407e+06	Agrobacterium radiobacter K84	_ two-component sensor histidine kinase protein _	18	MGQAFAGLAHEINQPLAALSTYIASTRLLLKRRQYAPIGENIDTMNEVIGRISDLTDQLKRLARR
222082532	2.5419e+06	Agrobacterium radiobacter K84	_ two-component sensor histidine kinase protein regulating C4-dicarboxylate transport system _	18	LGQVAAGVAHEINQPVATIRAYADNAHIFLDRKQIAPVKENLTSIAALTERIGTITEELKAFARKG
222082734	2.5421e+06	Agrobacterium radiobacter K84	_ two-component sensor histidine kinase protein _probably regulates osmosensitive potassium channel_ _	19	RSALLTSISHDLKTPLAAILGAAGTLRDYLETMSHEDRVDLLSTVVDESERLNRFIANLLDMTKIESG
222084778	2.54331e+06	Agrobacterium radiobacter K84	_ phosphate regulon sensor kinase PhoR _	1	MRSDFVANASHELRTPLASLRGFIETIQGPAKADLKAQQRFLGIMFDQTTRMSRLVDDLLSLSRLE
222087577	2.54611e+06	Agrobacterium radiobacter K84	_ two-component sensor histidine kinase protein _	20	QQRLFHDVSHELRSPLSRLQAAVGVLRQNPAKLDVMLDRMDREVERLDVLVGEILTLARLTAG
222082719	2.54208e+06	Agrobacterium radiobacter K84	_ two-component sensor histidine kinase/response regulator hybrid protein _	22	RSAFHSRLSHEFRTPLNSILGFAQILEMDLDEPDAQASLAQILRAGRHLLSLLDDLLDLARIDAG
222086817	2.54535e+06	Agrobacterium radiobacter K84	_ two-component sensor histidine kinase protein _	22	KSRYVVGLSHELRTPLNAVLGYAQILERDETIPAPRQSSLKVIRRSAEHLSGLIDGLLDISKIEAG
222081139	2.5405e+06	Agrobacterium radiobacter K84	_ two-component sensor histidine kinase protein _	27	RTRMLAAIGHDLRTPLTSLRLRTEFVKDADIQQKMLSTIDELQSMTEAAISFARGES
222082592	2.54196e+06	Agrobacterium radiobacter K84	_ two-component sensor histidine kinase protein _	27	RLRLFASISHDLRTPLTTLRLKAEFIDNDEVREDIVATIDELTTICEATLAFTRAE
222082466	2.54183e+06	Agrobacterium radiobacter K84	_ two-component sensor histidine kinase protein _	27	RMRLVAAAGHDLRTPMTRMRLRAEFIKDDEDRRK
222082915	2.54228e+06	Agrobacterium radiobacter K84	_ two-component sensor histidine kinase protein _	27	SRTRMLSSISHDLRTPLTRLRMRAERCEQPELQRQMLADI
222085320	2.54385e+06	Agrobacterium radiobacter K84	_ two-component sensor histidine kinase protein _	29	RQVSDNIAHDLKTPLTRLRNKAADALDNADGEGRRVALEGIIGESDQLIRTFNALLMISRVEAG
222085322	2.54385e+06	Agrobacterium radiobacter K84	_ two-component sensor histidine kinase protein _	2	AKSEFLANMSHELRTPLNAILGFSEILQDQMFGPLGSSRYNEYAKDIHDSGKHLLNVINDILDMSKIEAG
222086249	2.54478e+06	Agrobacterium radiobacter K84	_ two-component sensor histidine kinase protein _	2	AKSRFLASMSHELRTPLNAILGFSEVMSAEVMGPLNNATYREYTTDIHRSGQHLLNLINEILDLSRIEAG
222085300	2.54383e+06	Agrobacterium radiobacter K84	_ two-component sensor histidine kinase protein _	2	AKSRFLAAVSHELRTPLNAILGFSDILSGEYFGKLENNRQREYVGLIRQSGAHLLSVVNTMLDMSKIEAG
222084929	2.54346e+06	Agrobacterium radiobacter K84	_ two-component sensor histidine kinase protein _	2	KTDFLARVSHEIRTPLNAIIGFSDMMAGERFGPIGHSRYVEYATDIGRSGRHVLDIVNDLLDISKIEAG
222084231	2.54276e+06	Agrobacterium radiobacter K84	_ two-component sensor histidine kinase protein _	2	KNDFVQHVSYELRSPLTNIIGFTDLLKTPGIGSLNDRQAEYIDHISTSSAVLLTLVNDILDLATVDAG
222081807	2.54117e+06	Agrobacterium radiobacter K84	_ serine/threonine kinase protein of two-component system _	30	MGELSTSIAHEVSQPITAIVANGNAALRWLSATPPDREEARRALDRIVKDAGRAGEVISRVRSL
222080970	2.54033e+06	Agrobacterium radiobacter K84	_ serine/threonine kinase protein of two-component system _	30	LGELTASIAHEVNQPLAAVVTNGEAGLRWLKRVEPNLDEVAASMQRMIADARRAGEVIRHLRALSSKT
222084258	2.54278e+06	Agrobacterium radiobacter K84	_ two-component sensor histidine kinase protein _	31	DGLAAAAAHELGTPLATISVVAKEMERELKEDDRFREDVALLRSQSERCRDILRRLTTLSAED
222084236	2.54276e+06	Agrobacterium radiobacter K84	_ two-component sensor histidine kinase protein _	34	SFAADVSHELKNPLTSLRSAVETLPLAKSDDSKKRLMDVIQHDVRRLDRLISDISDASRLDA
222081551	2.54092e+06	Agrobacterium radiobacter K84	_ two-component sensor histidine kinase/response regulator hybrid protein _	39	GEITAGVAHEINNPIAVMQGNLEVIREVMGSDADNASTEFRLIDQQMHRISEIVTKLLQFAKPQ
222086167	2.5447e+06	Agrobacterium radiobacter K84	_ two-component sensor histidine kinase/response regulator hybrid protein _	3	GTLAGGIAHDFNNVLTAILLSSDHLLLQARPADASFADLMEIKRNANRAAVLVRQLLAFSRKQ
222087225	2.54576e+06	Agrobacterium radiobacter K84	_ two-component sensor histidine kinase protein _	48	EREFTANSAHELRTPIAGALAQTQRLIAELPAGPLVERAGRIETSLSNLGRLAEKLLQLSRAQAG
222087597	2.54613e+06	Agrobacterium radiobacter K84	_ two-component sensor histidine kinase protein _	5	RRFSDLAAHQLRTPQASVKLLLQMLGNSDSEQERQAIVADLVASNNRAIHLIEQLLRLARV
222087617	2.54615e+06	Agrobacterium radiobacter K84	_ two-component sensor histidine kinase protein _	5	QRRFVSNAAHQLRTPLALISTQASVAAREADNARRDEALQALRSSTKQVTRLASQLLTLSRAEPG
222081275	2.54064e+06	Agrobacterium radiobacter K84	_ two-component sensor histidine kinase protein _	6	GQLTGGLAHDFNNLLTVISGNLEMIEARLQDPKLLSLVLEAQAAADDGAKLTGQLLAFGRRQ
159184266	353375	Agrobacterium tumefaciens str. C58	_ two component sensor kinase/response regulator hybrid _	0	KARLLATVSHEIRLPLSGMLGMNHLLSQTKLNQEQRNYLDGMKQSGQSLVQLVEDLLDYSTMEAG
159185161	355290	Agrobacterium tumefaciens str. C58	_ two component sensor kinase/response regulator hybrid _	0	AKSEFLANMSHEIRTPMNGVLGMAELLAKSKLDTRQKTFTDIIVKSGNALLTIINDILDFSKIEAG
15889736	355417	Agrobacterium tumefaciens str. C58	_ two component sensor kinase _	107	LRHFTGNASHQLRTPLAIISTQLALSARAASLEEAQAAALKGGASVAHAEHILAQLLRMANIDA
15888770	354451	Agrobacterium tumefaciens str. C58	_ two component sensor kinase _	10	GLASMLAHEIKNPLSGIRGAAQLLEMSVPDEDRALTRLICDETDRIVSLVDRMEIFS
15890187	355859	Agrobacterium tumefaciens str. C58	_ two component sensor kinase/response regulator hybrid _	12	AKSRFLSAASHDLRQPLQTLKLLQGLLERSVGEGRARTFVQRMEETLSSMSGMLDSLLDINQIEAG
15887876	353557	Agrobacterium tumefaciens str. C58	_ two component sensor kinase/response regulator hybrid _	12	KTRFFAAAGHDILQPLNAARLYSSSLVERLGASGESDLVHNIDSALESVETILGAVLDISRLDTG
15889484	355165	Agrobacterium tumefaciens str. C58	_ two component sensor kinase _	13	RTAMLNGVSHDLRTILTRFKLQLALAGDNPDLEGLDKDVDDMQSMLEAYLTFARTE
159185005	354963	Agrobacterium tumefaciens str. C58	_ bacteriophytochrome protein _	14	EAFSYSVSHDLRAPFRHIVGFAQLLRERSDALDEKSLHYLQMISEAALGAGRLVDDLLNFSQLG
15888772	354453	Agrobacterium tumefaciens str. C58	_ two component sensor kinase _	15	SDVARRIAHEIKNPLTPIQLSAERIKRRFGKQIDENDRAIFDQCTDTIVRQVGDIGRMVDEFSAFARM
15888454	354135	Agrobacterium tumefaciens str. C58	_ two component sensor kinase _	16	ALGEMASGLAHELTQPLTAILAQAQAGRRLLARQDTVALSGALDDMIDQARSAANML
159184164	353149	Agrobacterium tumefaciens str. C58	_ two component sensor kinase _	18	ALGQMSAALSHEFNQPLAAAKNYAENASLLVERGRLEEVTENLRRISGLIDRMASISKHLRNFARKP
159185681	357308	Agrobacterium tumefaciens str. C58	_ two component sensor kinase for C4-dicarboxylate transport _	18	LGQVAAGVAHEINQPVATIRAFADNARTLLKRDRLAEANENLEDIAALTERIGTITTDLKILARKG
15891164	356836	Agrobacterium tumefaciens str. C58	_ two component sensor kinase _	19	RTALLTSISHDLKTPLAAILGSAGTLKDFADDIPPDARAELLSTIVEESERLNRFISNLLDMTRIGSG
15887767	353448	Agrobacterium tumefaciens str. C58	_ two component sensor kinase _	1	MRSDFVANASHELRTPLASLRGFIETMQGPARNDPKAQERFLAIMLDQATRMSRLVDDLMSLSRLE
15889688	355369	Agrobacterium tumefaciens str. C58	_ two component sensor kinase _	22	KSRYVVGLSHELRTPLNAVLGYAQILERDETIPAPRQSAIKVIRRSADHLSGLIDGLLDISKIEAG
159184559	354003	Agrobacterium tumefaciens str. C58	_ two component sensor kinase _	29	RQVSDNIAHDLKTPLTRLRNKAAAALDDNDETKRRAALEGIIAESDQLIRTFNALLMISRVEAG
15888325	354006	Agrobacterium tumefaciens str. C58	_ two component sensor kinase _	2	AKSEFLANMSHELRTPLNAILGFSEILQNEMFGPVGSPKYSEYARDIHDSGKHLLNVINDILDMSKIEAG
159184529	353940	Agrobacterium tumefaciens str. C58	_ two component sensor kinase _	2	AKSRFLAAVSHELRTPLNAVLGFSDILAGEYFGRLENDRQREYVGLIRQSGAHLLSVVNTMLDMSKLEAG
15889187	354868	Agrobacterium tumefaciens str. C58	_ two component sensor kinase _	2	AKSRFLASMSHELRTPLNAILGFSEVMSSEVLGPLNNPLYKEYSGDIHRSGQHLLDLINEILDLSRIEAG
15887959	353640	Agrobacterium tumefaciens str. C58	_ two component sensor kinase _	2	KTDFLARVSHEIRTPLNAIIGFSDMMATERFGPIGNPRYVEYANDIGRSGRHVLDIVNDLLDISKIEAG
15887386	353067	Agrobacterium tumefaciens str. C58	_ two component sensor kinase _	2	KNDFVQHVSYELRSPLTNIIGFTDLLKTPGIGQLTERQAEYLDHISTSSSVLLTIVNDILDLATVDAG
15890218	355890	Agrobacterium tumefaciens str. C58	_ two component sensor kinase _	30	GAMSASLSHELNQPLGAIIVNAQTLLRWLDRDPPDLAAARRSAERMIRDGERASDIIQNTRSL
15890677	356349	Agrobacterium tumefaciens str. C58	_ two component sensor kinase _	30	SLAELSASIAHEVNQPLSAVMNYSSACQRWLTAEPPNIERAQKTLERIVQSANSAADVVSRIRALFRQ
159184141	353090	Agrobacterium tumefaciens str. C58	_ two component sensor kinase _	31	DGLAAAAAHELGTPLATISVVAKEMERELGHDEKYGEDIALLRSQSERCRDILRRLTSLSAD
15887391	353072	Agrobacterium tumefaciens str. C58	_ two component sensor kinase _	34	SFAADVSHELKNPLTSLRSAVETLPRAKTEESKQRLTEIIFHDVRRLDRLISDISDASRLDA
16119781	396486	Agrobacterium tumefaciens str. C58	_ two component sensor kinase _	3	GTLAGGIAHEFNNILGAILGYAEMAQNMLRRSSVTRRHIDQIISSGDRARLIIDQILTLSRK
15888688	354369	Agrobacterium tumefaciens str. C58	_ two component sensor kinase _	3	GTLAGGIAHDFNNVLTAILLSSDHLLLQARPADPSFADLMEIKRNANRAAVLVRQLLAFSRKQ
159185993	356624	Agrobacterium tumefaciens str. C58	_ two component sensor kinase _	48	EREFTANSAHELRTPIAGALAQAQRLRVDIPPELAPRVENIEKSLQHLAHLAEKLLQMSRAEA
159185002	354959	Agrobacterium tumefaciens str. C58	_ two component sensor kinase _	53	QRFAYIVTHDLRAPLVNIMGFLSEFDTSLKPVTRYVLADGESLPEDVIREARLAVEEDIPEAIGFIRSSTRKMDQLINAILKISRDGQ
15889800	355481	Agrobacterium tumefaciens str. C58	_ two component sensor kinase _	5	RNRFLADAAHELRTPIAIVRTRADLLPDDALSRQIRADIDRLTRVAHQLLEM
15890924	356596	Agrobacterium tumefaciens str. C58	_ two component sensor kinase/response regulator hybrid _	6	IGQLTGGVAHDFNNLLQVIAGNLQLLSKDVIGNERAERRLENALAGVHRGAKLASQLLAFGRRQA
159186651	396444	Agrobacterium tumefaciens str. C58	_ two component sensor kinase/response regulator hybrid _	6	GQLTGGVAHDFNNLLMAVLGNLELLRKHLTDDAKATRLIDGALQGAQRGASLTQRLLAFARRQ
15890211	355883	Agrobacterium tumefaciens str. C58	_ two component sensor kinase _	6	RMTHQLSHEVGNMIGIITGSLGLLERETGFSERQQRNINRIRKAADRGRQLASSMLSIGS
159186520	396106	Agrobacterium tumefaciens str. C58	_ two component sensor kinase _	97	ERFFVNAAHELRTPIAVLQVRIDTLSPSSDKTHLQTAIKRLTAIANQLLD
15890351	356023	Agrobacterium tumefaciens str. C58	_ two component sensor kinase _	97	RQRFLIDAAHELRTPIAIMQTRIEGLPGPERQRLLADVARLGETAEQLL
15891169	356841	Agrobacterium tumefaciens str. C58	_ two component sensor kinase _	97	KRFILDAAHELRTPVAILQTRVETLLEGPARSRILADASRIAVLAEQLLDLQRLG
222149462	2.55042e+06	Agrobacterium vitis S4	_ two component sensor kinase/response regulator hybrid _	0	AKSRFLANMSHEIRTPMSGVLGMTELLLSSNLDARQKTFVDVIVKSGRSLLTIINDIIDFSKIDDG
222147336	2.54829e+06	Agrobacterium vitis S4	_ two component sensor kinase/response regulator hybrid _	0	RTRLLATVSHEMRTPLNGILGMSHLLGRTDLSPEQRNYLSGIVQAGESLQQLIADLLDYTTLETG
222147417	2.54837e+06	Agrobacterium vitis S4	_ two component sensor kinase/response regulator hybrid _	0	AKSQFMATMGHEIRTPLNAILGMAELLEYSQLPSDALQSVKTIRSSGEALLEVINEILDYSKIEHG
222107037	2.54783e+06	Agrobacterium vitis S4	_ two component sensor kinase _	107	LRHFTGNASHQLRTPLAIIRTQLALSARATSLGDAQSAARKGDEALAHAEHILAQLLLMARIDA
222148572	2.54953e+06	Agrobacterium vitis S4	_ two component sensor kinase _	10	GLASMLAHEIKNPLSGIRGAAQLLESSVPPEDRSLTRLICDETDRIVSLVDRMEIFS
222147490	2.54845e+06	Agrobacterium vitis S4	_ two component sensor kinase/response regulator hybrid _	12	KTRFFAAAGHDILQPLNAARLYSSALVERLGQSENAGLVRNIDSALESVEQILGAVLDLSRLDTG
222106213	2.547e+06	Agrobacterium vitis S4	_ two-component sensor _	12	SKSRFLAQASHDLRQPIHAISLFTACLRDANLQPKELQMVENIDRSLQSVSRLFKSLLDISTLDSG
222106284	2.54708e+06	Agrobacterium vitis S4	_ Signal transduction histidine kinase _	12	SKSRFLAHASHDLRQPIHAISLFTACLRDAGLKQEELAMVDNIDRSLQSVSRLFKSLLDISTLDSG
222106297	2.54709e+06	Agrobacterium vitis S4	_ two component sensor kinase _	13	RTRMLRGISHDVRTPLTRLRLRSERMEAGALREAL
222148574	2.54953e+06	Agrobacterium vitis S4	_ two component sensor kinase _	15	DVARRIAHEIKNPLTPIQLSAERLKRRFGKQIASEDRQVFDQCTDTIVRQVEDIGRMVDEFSSFARM
222107128	2.54792e+06	Agrobacterium vitis S4	_ two component sensor kinase for C4-dicarboxylate transport _	18	LGQVAAGVAHEINQPVATIRAYAENARVFLERAQPEQANSNLGAIASLTERIGTITDELKAFARKG
222107003	2.54779e+06	Agrobacterium vitis S4	_ two component sensor kinase _	19	STLLSSISHDLRTPLATITGAVTSLKEFGERMPVESRRDLLQSIEEEGERLSRFVGNLLDMTRIEAG
222147393	2.54835e+06	Agrobacterium vitis S4	_ phosphate regulon sensor kinase PhoR _	1	MRSDFVANASHELRTPLASLRGFIETLLGPARNDLKAQERFLGIMLDQANRMSRLVDDLLSLSRLE
222102785	2.53982e+06	Agrobacterium vitis S4	_ Signal transduction histidine kinase _	20	QQRLFHDVSHELRSPLSRLQAVLGMLDKNPGRIDMIASRMGREVMRLDALVDEILTLARISS
222107066	2.54786e+06	Agrobacterium vitis S4	_ Signal transduction histidine kinase _	20	SRERLFHDISHELRSPLSRLQAVTGILRKNPGRLPGLLDRMDHEIERLDRLVGEILTMARLS
222149564	2.55052e+06	Agrobacterium vitis S4	_ two component sensor kinase _	22	KSRYVVGLSHELRTPLNAVMGYAQLLEQDDTIPAPRQSAIRVIRRSADHLSGLIDGLLDISKIEAG
222147647	2.5486e+06	Agrobacterium vitis S4	_ Two-component sensor histidine kinase protein _	29	DIAHDLRTPLARVRLGLERARRNATSVEDMQIAMDRAISGIDHAISIVTAILRVREIE
222148027	2.54898e+06	Agrobacterium vitis S4	_ two component sensor kinase _	29	RQVSDNIAHDLKTPLTRLRNKAADALAEDDDLLRRQALEGIIGESDQLIRTFNALLMISRVEAG
222148514	2.54947e+06	Agrobacterium vitis S4	_ two component sensor kinase _	2	AKSRFLASMSHELRTPLNAILGFSEVMAQEVLGPLNNPLYREYSGDIHRSGQHLLNLINEILDLSRIEAG
222147633	2.54859e+06	Agrobacterium vitis S4	_ two component sensor kinase _	2	KTDFLARVSHEIRTPLNAIIGFADIMADERFGPIGHGRYAEYAADIGRSGRHVLDIVNDLLDISKIEAG
222147978	2.54894e+06	Agrobacterium vitis S4	_ two component sensor kinase _	2	AKSRFLAAVSHELRTPLNAILGFSDILMGDYFGRMEDERHREYVRLIRQSGGHLLSVVNTMLDMCRIEAG
222106443	2.54723e+06	Agrobacterium vitis S4	_ Signal transduction histidine kinase _	2	AKSEFLSRMSHELRTPLNSVLGFAQILDMDIEDRDMRESLAQILRAGRHLLSLIDEVLDIARIEAG
222147058	2.54802e+06	Agrobacterium vitis S4	_ two component sensor kinase _	2	KNDFVQHISYELRSPLTNIIGFTDLLKSSAIGPLNERQGEYVDHISTSSAVLLTIVNDILDLATVDAG
222083203	2.54261e+06	Agrobacterium vitis S4	_ multi-sensor hybrid histidine kinase _	2	KSDFLANMSHELRTPLNSSLILAKLLADNADENLTAEQVKFAQTIQSSGNDLLNLINDILDLSKIEAG
222148029	2.54899e+06	Agrobacterium vitis S4	_ two component sensor kinase _	2	AKSEFLANMSHELRTPLNAILGFSEILSTGMFGPIGSPKYGEYARDIHDSGKHLLNVINDILDMSKIEAG
222106536	2.54733e+06	Agrobacterium vitis S4	_ two component sensor kinase _	30	LGELTASIAHEVNQPLAAVATSADACRRWLDHTPPNLDRARQAAERIASDVKRASDVIVRVRRLARSE
222147067	2.54802e+06	Agrobacterium vitis S4	_ two component sensor kinase _	31	DGLAAAAAHELGTPLATISVVAKEMERELGKDPRFGEDVQLLRSQSERCRDILKRLTTLSAED
222147053	2.54801e+06	Agrobacterium vitis S4	_ two-component sensor histidine kinase protein _	34	SFAADVSHELKNPLTSLRSAVETLPLAKTDVSKQRLLDVIQHDVRRLDRLISDISDASRLDA
222083200	2.5426e+06	Agrobacterium vitis S4	_ bacteriophytochrome protein _	36	KDQFLAVLAHELRNPLAALQGGLSLLKKVNGEEQTAKIGKLMQEQITHLSHLVDDLLDVSRITQG
222080259	2.54012e+06	Agrobacterium vitis S4	_ two component sensor kinase _	3	GTLAGGIAHEFNNILGAVLGYAEMAHNVLRRRTHARDYIDHIISEGNRARLIVNQILALSRKR
222148810	2.54977e+06	Agrobacterium vitis S4	_ two component sensor kinase _	3	GTLAGGIAHDFNNVLTAILLSSDHLLLQARPSDSSFADLMEIKRNANRAAVLVRQLLAFSRKQ
222107154	2.54795e+06	Agrobacterium vitis S4	_ two component sensor kinase _	48	EREFTANSAHELRTPIAGALAQTQLMLSQLKEPEARARASQVETSLQKLAGLAEKLLQLSRAEAG
222147311	2.54827e+06	Agrobacterium vitis S4	_ two component sensor kinase _	53	QRFAYIITHDLRAPLVNIMGFTAELDSALQILKTYVLADGQPLTPQQIEDARLAASEDLPEAISFIRSSTRKMDGLINAILKISRDG
222149444	2.5504e+06	Agrobacterium vitis S4	_ two component sensor kinase _	5	QKRFVANAAHQLRTPLTLISTQASFAARETDPARREEALHALIRSTRQVTRLAEQLLTLTRAEPG
222106555	2.54735e+06	Agrobacterium vitis S4	_ Signal transduction histidine kinase _	5	RRFADLAAHQLRTPQAGIKLLLQLIERSDSEEERQALMKDLTASNERAMHLIEQMLNLARV
222106573	2.54736e+06	Agrobacterium vitis S4	_ two component sensor kinase/response regulator hybrid _	6	GKLTGGVAHDFNNLLQVISGNLQLLSKDVAGNERAETRVSNAMAGVSRGSKLASQLLAFGRRQA
222083167	2.54257e+06	Agrobacterium vitis S4	_ two component sensor kinase/response regulator hybrid _	6	GKLTGGVAHDFNNLLQVISGNLNLLAKDVAGNERAERRVTNALAGVIRGGKLASQLLAFGRR
187735604	1.87772e+06	Akkermansia muciniphila ATCC BAA-835	_ histidine kinase _	1	MRRDFVANASHELRTPLTIIVGYLENLMEDDLVEESPGLARKFIGVMHQNSQRLMNIIEDMLMISKLESG
187736214	1.87833e+06	Akkermansia muciniphila ATCC BAA-835	_ integral membrane sensor signal transduction histidine kinase _	1	RGDFVSAVTHELRTPLTSFSLYTEMLEDGMVPEQKKPEYYANMQRECRRLEHLIENVLSYSRLQ
187735329	1.87744e+06	Akkermansia muciniphila ATCC BAA-835	_ osmosensitive Kplus channel signal transduction histidine kinase _	49	SLLDSVSHEFKTPLAVIEGGCEKLAGRAASAPEEREEYGEILLAARRLRRLVKNLLDVSRLESG
187734822	1.87693e+06	Akkermansia muciniphila ATCC BAA-835	_ signal transduction histidine kinase, nitrogen specific, NtrB _	4	LTLLAAGVAHEIGNPLNSIGLHLQLLARKAKQLPPKYRTDMEELLKTAESETTRLDVILKQFLQ
110834879	693738	Alcanivorax borkumensis SK2	_ sensor histidine kinase/response regulator _	0	RRETLSRIGHDVRTPLSGILGMSEILADTPLTPNQRECVSAIQNAGDNLLRIINDVLEHSQL
110834104	692963	Alcanivorax borkumensis SK2	_ sensor histidine kinase _	0	LVYRLAHELRTPMNSLMGMMSLLEDTRLNDEQKDYLQVAGQSGKLLLTLIDDVLDYSRI
110834459	693318	Alcanivorax borkumensis SK2	_ sensor histidine kinase/response regulator _	0	AKSEFLATMSHEIRTPMNGIMGMTDLLRRTDMTQQQEQYVGTIYQSTQSLLRVINDILDYSKIESG
110834714	693573	Alcanivorax borkumensis SK2	_ sensor histidine kinase/response regulator _	0	AKSDFLAMMSHELRTPMNGVLGMLQLLEETAQNDEQHEYTQAALESTGHLLDVINDILDFSRIEAG
110834488	693347	Alcanivorax borkumensis SK2	_ sensor/response regulator hybrid _	0	KSEFLANMSHEIRTPLNGIIGFTKLLHRSPLSARQEEYLSTIHKSAESLLAIINDVLDFSKIEAG
110833303	692162	Alcanivorax borkumensis SK2	_ sensor histidine kinase _	0	RSEFLAVMSHEIRTPLNGIIGTVDMLKGSPLNDEQRHNLNVIEQSGNSLLNLINDILDYSRIEAG
110833833	692692	Alcanivorax borkumensis SK2	_ phosphotransferase-histidine kinase family protein _	0	KSLFLARMSHEIRTPLNGVIGLAELLRETDPSPRQQEYISLIDSAGRTLTALINDVLDFAKIEAG
110835121	693980	Alcanivorax borkumensis SK2	_ sensory box histidine kinase NtrB _	10	RALVRGVAHEIKNPLGGIRGAAQLLERALPSPDLTEYTRVIIDEADRLRSVADRML
110833690	692549	Alcanivorax borkumensis SK2	_ ColS _	11	RQFTRDASHELRTPLAVFRANLELLVIQIGDRPLIRRMDDTVDDMEATLETLLMLARTEQ
110835378	694237	Alcanivorax borkumensis SK2	_ two-component sensor protein _	12	SKTRFLAAASHDLRQPLQAATLYAAMLKNNADPQPDIVDKLDTAIGSCNELLGHLLMLSRLQS
110835016	693875	Alcanivorax borkumensis SK2	_ Na-solute symporter/sensory box histidinekinase _	12	KTLFLAAAGHDLMQPLNAAQLFASSLRQQLRSQADGQFDHEVQVLGHIDSSLQAAEQIISALLEISKLDTG
110835402	694261	Alcanivorax borkumensis SK2	_ sensory box histidine kinase PhoR _	136	RSEMLDFLSHDLRSPMVSVLALTEKMRHSGAERDLPVFLDNVEHYARRNLNIAEQFLQLARVEA
110833130	691989	Alcanivorax borkumensis SK2	_ osmolarity sensor protein EnvZ _	13	LLLAGVSHDLRTPLTRLRLSAEFMQDEELAKGIIEDIEDMDAILDQFISFIRDGA
110833487	692346	Alcanivorax borkumensis SK2	_ phosphotransferase _	17	RQRWFSDIAHELRTPVAILQGELEALCDGIRPLNQESLKGLESEVAQLTHLINDLHDLALADG
110833028	691887	Alcanivorax borkumensis SK2	_ phosphate regulon sensor protein PhoR _	1	MRKDFVANVSHELKTPLTVLKGYLETLLDTLPEEQARLRRALMQMDNQSNRMEALVADLLLLARLE
110834551	693410	Alcanivorax borkumensis SK2	_ putative kinase sensor protein _	20	QKQLLNDMSHELRTPLSRLSVALENAINEQQLRQRLEQELRHMRTLVDDTLALGWQDT
110834847	693706	Alcanivorax borkumensis SK2	_ two-component sensor histidine kinase protein _	22	AKSRYLTGLSHELRSPLNAAFGYAQLLEQDPTIPENRRDAIGAIRRSTEHLSDLIEGLLEISKIEAG
110833574	692433	Alcanivorax borkumensis SK2	_ sensor histidine kinase rstB _	28	SQREMTRAVSHELRTPVARLRFGLEMLADIESAERRREKLNAMDQDIEQLDQLIDEILTYARLEQG
110835144	694003	Alcanivorax borkumensis SK2	_ sensor histidine kinase _	2	KSMFLQYISHELNTPINWIGAADSLGQSGQGQGDKDVDVWAMVRKGQRRLTGIVSTSLRY
110834168	693027	Alcanivorax borkumensis SK2	_ sensor histidine kinase/respose regulator _	2	KSEFLSTMSHELRTPLNSILILSNALAQNKKGNLEEKQVEHAQVIHSAGTDLLSLINDILDISKIEEG
110833333	692192	Alcanivorax borkumensis SK2	_ two-component sensor histidine kinase _	50	SLGRLSATLAHEIRNPLSAINHASDLLLDGDPSQEDQHLLQIIRNHVTRVNGIIHDVLDLSRRPK
110834861	693720	Alcanivorax borkumensis SK2	_ sensor histidine kinase _	5	KRFTADAAHELRTLLMVLRLHADNARSLPDPQQREESLQGLQEAVGRAERMLEQLLVLARLD
110832891	691750	Alcanivorax borkumensis SK2	_ sensor histidine kinase _	5	RRLTDDLAHELRTPLAALKTQLQVARLKMAPDAPAMMALTAAENASSRMADNLQQLLALARLD
110833203	692062	Alcanivorax borkumensis SK2	_ sensory box histidine kinase _	64	IGRLAAGIAHEIGNPVTAIACLAQNLDSETDAEEQLESSQQILEQTRRITRIVESLVTFSHS
110835381	694240	Alcanivorax borkumensis SK2	_ sensor histidin kinase _	7	SLGTISAGIAHEINNPIAYISSNLNRSRDYLNSMAGLIKGLKKRISNDQFQKFLNTAENLNIDTKKLAFMMEDYPALLNETEEGIERIKKIIRDLKHFSHNQ
209695978	2.26391e+06	Aliivibrio salmonicida LFI1238	_ aerobic respiration control sensor protein ArcB _	0	KTTFISTISHELRTPLNGIVGLSRMLLDTRLDDEQHNYMRTINVSAITLGNIFNDIIDMDKFD
209809753	2.26529e+06	Aliivibrio salmonicida LFI1238	_ response regulator, histidine kinase _	0	RDFVAMINHELRTPLNGLLGSAELMEDTNITQYQQTLLMTIHQAGEMLRVIINDLLDFSKMNAG
209809181	2.26472e+06	Aliivibrio salmonicida LFI1238	_ response regulator, histidine kinase _	0	KSKFIANISHELRTPLNAILGLSLYLIEKEEDQEKKKTLNTLYKAGEGLLEMVNDILDLSKIEA
209808886	2.26442e+06	Aliivibrio salmonicida LFI1238	_ membrane associated response regulator,histidine kinase _	0	KSSFLANMSHEIRTPLNGIIGMTEILSVSTLTAIQKDYLATINASSQTLLMLINDVLDLSKIESG
209809192	2.26473e+06	Aliivibrio salmonicida LFI1238	_ response regulator, histidine kinase _	0	AKSTFLATMSHELRTPLNGILGMAQIIESNIKDPEQHKQINVLLESGDHLLSLLNDILDFSKIEQ
209695938	2.26387e+06	Aliivibrio salmonicida LFI1238	_ hybrid sensory histidine kinase BarA _	0	KSEFLANMSHELRTPLNGVIGFTRQMLKTSLSDNQKDYLQTIERSANNLLTIINDILDFSKLEAG
209809112	2.26465e+06	Aliivibrio salmonicida LFI1238	_ response regulator, histidine kinase _	0	SKGRFLASMSHEIRTPMNAVLGLLAILKDSQLKPKQRDLVETATDSSELLLSIINDILDCSRMEA
209695063	2.26299e+06	Aliivibrio salmonicida LFI1238	_ response regulator, histidine kinase _	0	AKSQFLAMMSHEIRTPLNAILGMVDVFNESLLSKEQYEWLDQMEVSAQLLLAIISDVLDISRIEAG
209695572	2.2635e+06	Aliivibrio salmonicida LFI1238	_ response regulator, histidine kinase _	0	KSAFLATMSHEIRTPLNGVLGTGELLRGSRLTAQQKQYVDIINRSGENLLDLLNDILDYSKIEAG
209809121	2.26466e+06	Aliivibrio salmonicida LFI1238	_ response regulator, histidine kinase _	0	AKSTFLANMSHEIRTPLNGIIGMSGILSETKLTPIQHDYLNTIETSSQTLLILINDILDISKIESG
209694498	2.26243e+06	Aliivibrio salmonicida LFI1238	_ autoinducer 2 sensor kinase/phosphatase LuxQ _	0	KSDFLARMSHEIRTPLNGILGISGLLKQAQLPLEQKKQIQIIHQGGEHLLAVLNDILDFSQIEQ
209696233	2.26416e+06	Aliivibrio salmonicida LFI1238	_ membrane associated response regulator, histidine kinase _	12	SKTRLLAAVSHDLMQPLNAARLFASSLSEVAKDGETKKISGHIESALGAAEELIGDLLDISRLEAG
209809157	2.2647e+06	Aliivibrio salmonicida LFI1238	_ membrane associated sensor histidine kinase _	133	KRLSSDIAHELKTPIAELISLSEMNIRFPDDIRISATYKEDVLSISNNMKNIVNQLMMLNQSG
209693816	2.26174e+06	Aliivibrio salmonicida LFI1238	_ osmolarity sensor protein _	13	LLMAGVSHDIRTPLTRIRLATEMMSPQDDYLAESMIKDTEECNEIIGQFMDY
209695879	2.26381e+06	Aliivibrio salmonicida LFI1238	_ phosphate regulon sensor protein _	1	MRRNFFANVSHELRTPMTVLRGYLEMSEDPDMLVGPMWNRAHGVMTEQLTRMEGLVEQLLTLSKIEA
209696204	2.26413e+06	Aliivibrio salmonicida LFI1238	_ two-component sensor protein _	20	QRLLSDISHELRSPLTRLRMATALATRKQGESSELSRIDMEAERLEQMISELLELSRIQ
209809012	2.26455e+06	Aliivibrio salmonicida LFI1238	_ two-component system sensor protein, histidine kinase _	20	QKRLIRDVSHELRTPLARHNLALHLLRKRTDNEHVHLLDRLENESAEMNNLVGEILEFSQLEN
209694927	2.26286e+06	Aliivibrio salmonicida LFI1238	_ signal transduction protein, histidine kinase _	39	SLGELTAGIAHEINNPTAVILGNAELIKYELGDNASVVSEELDAIMEQIDRIRNITRSLLQYSRQG
209695742	2.26367e+06	Aliivibrio salmonicida LFI1238	_ histidine kinase _	41	SLGKMVASLAHQVRTPLSSAMLYASNLGSPNLPAATHKRFQTKLVDRLHDLEKQVNDMLLFAKGG
209809214	2.26475e+06	Aliivibrio salmonicida LFI1238	_ putative sensor kinase protein _	69	KEFSRFASHELRTPIMVIQGSADLLAKVPNQPNIALKAINRLHQASEEMTLLTETFLLLGKQ
209809431	2.26497e+06	Aliivibrio salmonicida LFI1238	_ membrane associated signal transduction protein,histidine kinase _	81	VLQILTHELRTPIASLALTVEGFRRQFESLPESLYDEFRRLCEDSRRLRQLAE
209695992	2.26392e+06	Aliivibrio salmonicida LFI1238	_ chitin degradation sensor protein _	89	KDEFLATTSHELRTPLHGMVGIAEALYTGANGPISASHRHQLEIIINSGQRLTNLVNDLLDYHKMRHG
209809015	2.26455e+06	Aliivibrio salmonicida LFI1238	_ two-component system sensor protein, histidine kinase _	8	LSDFSSDIAHELKTPLSNIVTQTQVTLSHPRSTQDYQDILSSNLEELERINKTINDTLYLAKSEN
114319181	740864	Alkalilimnicola ehrlichii MLHE-1	_ nitrogen-specific signal transduction histidine kinase NtrB _	10	RELIRGLAHEIKNPLGGLRGAAQLLERELAGEELREYTQVIINEADRLQNLVDSLL
114321771	743454	Alkalilimnicola ehrlichii MLHE-1	_ multi-sensor signal transduction histidine kinase _	15	GEVARRLAHEIKNPLTPIQLSAERLRHKLSGRLEGRDAELLERSTGTIVRQVSAMKEMVNAFSEYAR
114319381	741064	Alkalilimnicola ehrlichii MLHE-1	_ periplasmic sensor signal transduction histidine kinase _	169	GRLTSGIAHEINNPLGGMLNALNTYKHHGAPDPFTLKTLSLVERGLLQIRDIVGALLV
114320773	742456	Alkalilimnicola ehrlichii MLHE-1	_ periplasmic sensor signal transduction histidine kinase _	16	MGQLSTTLAHELNQPLCALSTYAQASRRLLARGDTEGLGTALERLEQNAHRAAHTVRQIRDFAAR
114320984	742667	Alkalilimnicola ehrlichii MLHE-1	_ PAS/PAC sensor signal transduction histidine kinase _	16	LGELTSGLAHELNQPLSAIIAYADAAAEQLEGARATPGEVRRLLDKLIAQAQRASTVMQRVRAFARRDPG
114321301	742984	Alkalilimnicola ehrlichii MLHE-1	_ PAS/PAC sensor signal transduction histidine kinase _	16	GEMATGVAHEINQPLNVIKMASFNARRNLAKGEAGLEQVGKKLDRIIGQVERAAAIIQQMRVFGRK
114320265	741948	Alkalilimnicola ehrlichii MLHE-1	_ PAS/PAC sensor signal transduction histidine kinase _	1	MRRDFVGNVSHELRTPLTVIYGVAETLNEEMADDPEVGDMLRLLQEQSERMRRLVDDLLLLSRLETG
114321577	743260	Alkalilimnicola ehrlichii MLHE-1	_ histidine kinase _	22	KSVFLANMSHELRTPLNAILGFARLAGQAPQATPDQREQLGFVERNGEHLLSLINDVLDMAKIESG
114320532	742215	Alkalilimnicola ehrlichii MLHE-1	_ periplasmic sensor signal transduction histidine kinase _	23	ALGRLSAGVAHELGTPLSVIDGQSQRGLRDPDLSPPASKAFRRIRSEVDRMSQIVQQLLDFGRPSN
114320305	741988	Alkalilimnicola ehrlichii MLHE-1	_ periplasmic sensor signal transduction histidine kinase _	27	RGRMLEAVSHDLKTPITRLRLRAEMLPDEALRERFQRDLAEMEQLVHSTLDFMRGDT
114320795	742478	Alkalilimnicola ehrlichii MLHE-1	_ periplasmic sensor signal transduction histidine kinase _	31	GTLAAGAAHQLGTPLSSMSMVVEELRDSREDDEALQEDLDILESQIQVCKQTLAELMEA
114320848	742531	Alkalilimnicola ehrlichii MLHE-1	_ periplasmic sensor signal transduction histidine kinase _	39	ALGELTAGVAHEINNPTAVILGNMDVLIQELGEGVQPVRREVDLIIEQVYRIRDIVDNLLQYSRP
114321692	743375	Alkalilimnicola ehrlichii MLHE-1	_ periplasmic sensor signal transduction histidine kinase _	50	ALGRLTASIAHEIRNPLSAILHAGQLLAESPDLSEDDRRLLDIVRRHGRRLNTIVEDVQQLSRRG
114319836	741519	Alkalilimnicola ehrlichii MLHE-1	_ two-component sensor kinase CbrA _	64	IGRLAAGVAHEIGNPVTGVACLAQNLRDEDDPELIRESMEQILEQTHRISNIVHTLVSYAHAGS
114321158	742841	Alkalilimnicola ehrlichii MLHE-1	_ PAS/PAC sensor signal transduction histidine kinase _	7	IGQLVAGVAHELNNPISFVVGNAFALKRYLGRLEEYLGAIHRGVSAEEQQRLRSKLRIDYVLEDIAPLLEGTVEGAERTHDIVDALKRFAA
150388840	1.31889e+06	Alkaliphilus metalliredigens QYMF	_ histidine kinase _	0	SEFVRSIIHEIRTPLNSIIGMAELMSITDLTLEQQNYIETIQLSGQILINTVNDFLELSKME
150389840	1.31989e+06	Alkaliphilus metalliredigens QYMF	_ PAS/PAC sensor hybrid histidine kinase _	0	AKSQFLANMSHEIRTPMNGIFGVVQLLESTDVGAEQNKYINMLKESTHTLAGIINDILDISKIESG
150391441	1.32149e+06	Alkaliphilus metalliredigens QYMF	_ integral membrane sensor signal transduction histidine kinase _	103	MKSELISNVSHDLKTPLTSIITYVDLLKGEEIDPEIQKGYIDILDKKSQRLKVLIEDLFEASKATSG
150392422	1.32247e+06	Alkaliphilus metalliredigens QYMF	_ integral membrane sensor signal transduction histidine kinase _	11	QKRFSASAAHELKTPLATMKAGIQVLKIDKSTTLEEYKENAHMMEASVDRLTQVVNDLLIMASP
150389765	1.31981e+06	Alkaliphilus metalliredigens QYMF	_ integral membrane sensor signal transduction histidine kinase _	11	QKQFIADASHELKTPLTIIHTNIDVLLSSGEDQVNGPSKWLYYIKSETERMTKLINDLLYLTQV
150389311	1.31936e+06	Alkaliphilus metalliredigens QYMF	_ integral membrane sensor signal transduction histidine kinase _	11	QNQFVSDASHELRTPISVIQGYADLLVRWGKKDEKILEESLTAIKEESENMKDLVEKLLFLARGD
150388921	1.31897e+06	Alkaliphilus metalliredigens QYMF	_ integral membrane sensor signal transduction histidine kinase _	17	RKRLTSDISHELRTPLTILQSHIEAIRDGIWEPTEEKLSICKNEVDRLIKLVGELQNLTDIE
150391006	1.32106e+06	Alkaliphilus metalliredigens QYMF	_ integral membrane sensor signal transduction histidine kinase _	17	RKRLTSDISHELRTPLTILQSHIEAISDGIWEPTEEKLSICKNEVNRLIKLVAELQDLTDIE
150389478	1.31953e+06	Alkaliphilus metalliredigens QYMF	_ integral membrane sensor signal transduction histidine kinase _	192	REEWILNISHDIKTPLVSIKGYAEILSNEEYNFTDDEIREYGKIIDNKSNYIKELIDDLNLS
150391047	1.3211e+06	Alkaliphilus metalliredigens QYMF	_ integral membrane sensor signal transduction histidine kinase _	19	HSNLLRAISHDLRTPLTGIVGASGVILENLNQLEKSSIESLVSDINEEAIWLNSLVENILNMTRI
150390956	1.32101e+06	Alkaliphilus metalliredigens QYMF	_ integral membrane sensor signal transduction histidine kinase _	1	MRKEFVARVSHELQTPISLIKGYTEALEDGMATNEKEREEYFTIIEDEINKMSNLVRDLLDLGQLESG
150388384	1.31843e+06	Alkaliphilus metalliredigens QYMF	_ integral membrane sensor signal transduction histidine kinase _	1	KDSIANVSHELKTPLTTIQNFIEGILDGVVPKDQEENFMEIALDETKRLGRMVEELIVLSSFE
150390625	1.32067e+06	Alkaliphilus metalliredigens QYMF	_ multi-sensor signal transduction histidine kinase _	1	MRSEFVANVSHELKTPLTSISGFIETLKSGAIEDEETKMRFLDIIDIETERLARLINDILTLSEIEN
150390836	1.32089e+06	Alkaliphilus metalliredigens QYMF	_ multi-sensor signal transduction histidine kinase _	1	KSEFAANVSHELRTPLTLISGFVETLQSWESLDEKDRKMALNIIELETERLKRLINDILRLSEIEN
150390093	1.32014e+06	Alkaliphilus metalliredigens QYMF	_ histidine kinase _	1	RRDFVANVSHELKTPLTSMKLLSESLLMQEGGDIAIYREFLSDIDTEIDRLNKIIESLLMLVDL
150392433	1.32248e+06	Alkaliphilus metalliredigens QYMF	_ multi-sensor signal transduction histidine kinase _	1	MRKEFVANVSHELKTPLTTIKSYTETLLEGAMENQELGKQFLNVIDNEADRMARLVRDLLQLSNAD
150389692	1.31974e+06	Alkaliphilus metalliredigens QYMF	_ integral membrane sensor signal transduction histidine kinase _	1	RTDFINNFSHEFKTPIVSIKGFAKLLKEDGLTSEEAQEYLDIIIQESQRLADLSTNVLNLSKVQS
150388490	1.31854e+06	Alkaliphilus metalliredigens QYMF	_ integral membrane sensor signal transduction histidine kinase _	1	LISNISHDLKTPITSIKGYIEGIKDGVADTPEKMDKYIGTIYKKAEDMDHLIENLFLLSKLD
150389553	1.3196e+06	Alkaliphilus metalliredigens QYMF	_ integral membrane sensor signal transduction histidine kinase _	1	LMQNISHDLRTPLSAIKGYVNAILDGVVNEPQSQNKYLKRVIGKTDHLNHMVQELLDLSQLQS
150389690	1.31974e+06	Alkaliphilus metalliredigens QYMF	_ integral membrane sensor signal transduction histidine kinase _	1	RKDFIAGVSHELKTPLAVMKSCLSILKDGIAAEKRDHYFQAMEEEIQRTDLLVVNMLDLAKFESG
150392408	1.32246e+06	Alkaliphilus metalliredigens QYMF	_ integral membrane sensor signal transduction histidine kinase _	1	KQRLVDNLAHELRTPLTAIRGYGEYLQNANASEQNRIKATGYIISETDRMQNLAFKLLDLALI
150389322	1.31937e+06	Alkaliphilus metalliredigens QYMF	_ integral membrane sensor signal transduction histidine kinase _	21	MRQEFISNVSHEIQSPLASIQGFAQLLQNDELSPEERKHYLSIIETESKRLSKLSDSLLKLAILES
150388131	1.31818e+06	Alkaliphilus metalliredigens QYMF	_ integral membrane sensor signal transduction histidine kinase _	21	QQRFIDNLTHELRTPLTSIIGYAEYLLKAEYDSKTFNKGLSYIHSEGNRMLKLAKTLMD
150388439	1.31849e+06	Alkaliphilus metalliredigens QYMF	_ integral membrane sensor signal transduction histidine kinase _	40	MGEMIANIAHQWRQPLNNLGLILNNIEDAYHYEELTKKSLEEDIERSRRLIHKMSETIDDFRNFSN
150390976	1.32103e+06	Alkaliphilus metalliredigens QYMF	_ integral membrane sensor signal transduction histidine kinase _	40	MGEMLATIAHQLKQPLNTLKLSLYNIEDYHTLEEDDPAYLQDLVGSTHCSIERMAKTIDDFKF
150389093	1.31914e+06	Alkaliphilus metalliredigens QYMF	_ integral membrane sensor signal transduction histidine kinase _	47	KNEFFGNISHELKTPVNVIFGTVQLLDVQAKEGNVCNDKYLKIMKQNCYRLIRLVNNLVDTTKLDSG
150392090	1.32214e+06	Alkaliphilus metalliredigens QYMF	_ multi-sensor signal transduction histidine kinase _	47	KTEFFSNISHELRTPLNVILGSLQLMNLYTNKEASMTYPNNLSKHVGIMRQNSYRLLRLVNNLIDMTKIDSG
150389091	1.31914e+06	Alkaliphilus metalliredigens QYMF	_ multi-sensor signal transduction histidine kinase _	47	AEFFSNISHEFKTPLNVILGTVQLVEHYNRSNLSELEPRQLNKCIHIMKQNCYRLLRLINNLIDITKLD
150392115	1.32216e+06	Alkaliphilus metalliredigens QYMF	_ PAS/PAC sensor signal transduction histidine kinase _	47	KTEFFVNIAHELRTPLNVIFGALQLLELDFKQDEIEKKEALLGVDKRIKSMKQNCYRLLRLVNNIIDITKIESG
150392094	1.32214e+06	Alkaliphilus metalliredigens QYMF	_ integral membrane sensor signal transduction histidine kinase _	47	KDQFLSTVSHELKTPLNIILGSNQLMEQLDHNNMESWNVNIKKYLKMQKQNCYRLLRLINNLIDVTKAEN
150388839	1.31889e+06	Alkaliphilus metalliredigens QYMF	_ PAS/PAC sensor signal transduction histidine kinase _	47	RTDFFSNISHELRTPLNVILGSLQLQGLYIASENTSKYKKEYSKANKRMKQNSYRLLRLVNNIIDITKIDSG
150391004	1.32105e+06	Alkaliphilus metalliredigens QYMF	_ integral membrane sensor signal transduction histidine kinase _	4	GELASGIAHEIRNPLGIIKTISQTINKEVEDEEIKEGLEIIEHEIERANKVVQGLLDFSK
150392007	1.32206e+06	Alkaliphilus metalliredigens QYMF	_ integral membrane sensor signal transduction histidine kinase _	4	LGQIATGIAHEIKNPLTVVKGYLQLQRYKIGKPIDEDLIDLMCEEMDRASSIVEEFLVLGRRG
150390738	1.32079e+06	Alkaliphilus metalliredigens QYMF	_ multi-sensor signal transduction histidine kinase _	4	SMGQLAAGMAHEIRNPLAGMKTSIQVLKKRLSPEDDSSNHKLFNGVLYEIDRINQLITDLLNFARP
158321720	1.51423e+06	Alkaliphilus oremlandii OhILAs	_ integral membrane sensor signal transduction histidine kinase _	103	MKAELISNVSHDLKTPLTSIITYVDLLKNEEIDRDTQREYIGILDKKSQRLKILIEDLFEASKATSG
158319377	1.51188e+06	Alkaliphilus oremlandii OhILAs	_ integral membrane sensor signal transduction histidine kinase _	11	QEQFIADASHELKTPLAIIKTNLALILESKKDTVENQLKWIGYIQGQIERMSNLIKDMLTLAKMDS
158319828	1.51234e+06	Alkaliphilus oremlandii OhILAs	_ integral membrane sensor signal transduction histidine kinase _	11	QRFSAAAAHELKTPLTVIKTNLDVFDLDETHSKEDVEDILGVVKKQTDRMVMLVNDLMILST
158319980	1.51249e+06	Alkaliphilus oremlandii OhILAs	_ integral membrane sensor signal transduction histidine kinase _	11	QKQFVSDASHELRTPISVIQGYADLLNRWGKDDEKILEESLLAIKEESENMKSLVEKLLFLARSDQ
158319180	1.51169e+06	Alkaliphilus oremlandii OhILAs	_ histidine kinase _	125	LRQAIANMSHDLRTPLTSIIGYIQLMDDPNLSDDEKTEYKDIVKRRAESLQTLISSFYDLSRLEA
158321494	1.514e+06	Alkaliphilus oremlandii OhILAs	_ integral membrane sensor signal transduction histidine kinase _	14	LEEFSYTISHDLKSPLRAIDGYSKFIIEDYGSIIHGEAREMIDHIQGISSDMITLINKLLEYA
158321190	1.5137e+06	Alkaliphilus oremlandii OhILAs	_ integral membrane sensor signal transduction histidine kinase _	17	RKRLTSDISHELRTPLTILQSHIEAISDGVWEPTQDKLEICKAEVHRLIKLVDELKHLTDIEN
158319898	1.51241e+06	Alkaliphilus oremlandii OhILAs	_ integral membrane sensor signal transduction histidine kinase _	19	MRSNLLRAISHDLKTPLTGIVGASGVILENLTKLDNCNIKKLVCDINEEATWLSNLVENILNMTRISEG
158319659	1.51217e+06	Alkaliphilus oremlandii OhILAs	_ integral membrane sensor signal transduction histidine kinase _	19	KNSFLQSISHDLRTPLTGIIGASSTLLEEGKVIPYEVETKLIEGIQNDAQWLLNMIENILSITRV
158320426	1.51293e+06	Alkaliphilus oremlandii OhILAs	_ multi-sensor signal transduction histidine kinase _	1	MRSDFVTNVSHELKTPLTSINGFVETLKSGAVEDRDVAMRFLDIIEIETDRLKRLINDILTLSEIES
158321803	1.51431e+06	Alkaliphilus oremlandii OhILAs	_ multi-sensor signal transduction histidine kinase _	1	MRKEFVANVSHELKTPLTTIKSYTETLLDGVLENTELATSFLQVVDGEAERMARLVRDLLQLSNLD
158319155	1.51166e+06	Alkaliphilus oremlandii OhILAs	_ integral membrane sensor signal transduction histidine kinase _	1	KNDFISSVSHELRTPLTSIKGWAITLKHSPDDKEILADGLNIIETESDRLANMVEELLDFSKFV
158320762	1.51327e+06	Alkaliphilus oremlandii OhILAs	_ histidine kinase _	1	RREFVGNVSHELKTPLSSMKLLSESLLIQPEVDVSIYKEFLKDIDSEINRLTKIIDSLLNLVDMDE
158319717	1.51222e+06	Alkaliphilus oremlandii OhILAs	_ integral membrane sensor signal transduction histidine kinase _	1	RLFLQSISHDLKTPVMIIQGYAQAILDGVNLNKEVSMAEVIKAESDRLERKIHQLLTL
158320238	1.51275e+06	Alkaliphilus oremlandii OhILAs	_ integral membrane sensor signal transduction histidine kinase _	21	RKDFINSVSHEFKTPIASIQGFAKLLQSEGLSEEERQEYARIIVEETSRLSRLSSNILRLSKLEN
158319256	1.51176e+06	Alkaliphilus oremlandii OhILAs	_ histidine kinase _	23	GLLAAGVAHEINNPMNNLGFYADDLLERLEIENINELEAEGVFKEYLLSIREQIHRCTNITQSLVNYSRE
158319283	1.51179e+06	Alkaliphilus oremlandii OhILAs	_ integral membrane sensor signal transduction histidine kinase _	26	KNELITNVSHDLRTPLTSIMGYLNLLKDKRYETEEEAYQYLNIAYGKSEKLKDLIQDLFEYAKLTN
158321811	1.51432e+06	Alkaliphilus oremlandii OhILAs	_ integral membrane sensor hybrid histidine kinase _	2	KDEFLAKASHELRTPLHVILNLAKNLLEGKKGTLNARQQEELFFIHREGQRLTRLVEDLLDASQIKK
158319440	1.51195e+06	Alkaliphilus oremlandii OhILAs	_ integral membrane sensor signal transduction histidine kinase _	3	LTSGIAHEFNNLLSPILGYSEILLGQIEEHHPIYEDLLEINKSSLAAKEIAKQILRFSKED
158319775	1.51228e+06	Alkaliphilus oremlandii OhILAs	_ histidine kinase _	42	LENISHQIKTPITTMLFDLEMLEKDEKNSREIEKLITQLNRLNSLTEILLKISNLDA
158319789	1.5123e+06	Alkaliphilus oremlandii OhILAs	_ histidine kinase _	4	GQLASGVAHEIRNPLGIIRNYNYLLESRLKGKDSVIDKSIIYINNAVERAGSIVDELLNYTRV
158320114	1.51262e+06	Alkaliphilus oremlandii OhILAs	_ multi-sensor signal transduction histidine kinase _	4	GQLASGIAHEIRNPLGIIKTISQTINQDIKDEEIKEGLDIIQHEIDRANKVIKGILDFARP
196156046	2.12554e+06	Alteromonas macleodii 'Deep ecotype'	_ two-component hybrid sensor and regulator _	0	AKSEFLSSMSHELRTPMNGLFGMIELAIDNPEKSSIYLKKAKTAGRQLLVLINDILDVSKIEAG
196155994	2.12548e+06	Alteromonas macleodii 'Deep ecotype'	_ GGDEF domain-containing protein _	0	KSEFLANMSHEIRTPMNGVIGMLDLLKKSDLTVEQGQRVNIASSSASSLLVLINDILDFSKIEA
196158632	2.12812e+06	Alteromonas macleodii 'Deep ecotype'	_ Signal transduction histidine kinase _	0	AKTDFLAVMSHEIRTPLNGIQGLATLLLDTPLTEKQHQYASDLKSSASILATVINDVLDLSKIESG
196156564	2.12605e+06	Alteromonas macleodii 'Deep ecotype'	_ putative two-component member protein _	0	RTAFLANMSHEIRTPMNAIIGFSDLMLGEALRDEQKSHLTTINRSARSLLHLLNDILDSAKLDKG
196156388	2.12588e+06	Alteromonas macleodii 'Deep ecotype'	_ Response regulator receiver:ATP-binding region, ATPase-like protein _	0	SKSIFLANMSHEIRTPMNGIIGLIELAQQQELSPTVRGYLDKAAYSGQILISVINDILDFSKIEAG
196155313	2.1248e+06	Alteromonas macleodii 'Deep ecotype'	_ sensor protein BarA _	0	KSQFLANMSHEIRTPLNAILGFSKELNNASLPTDQQEQVRIVNTAADNLLTIVNDVLDFSKIEAG
196157477	2.12697e+06	Alteromonas macleodii 'Deep ecotype'	_ multi-sensor hybrid histidine kinase _	0	KSEFISNISHEIRTPLNAIIGFGQTVDKRSSDLQTKTLTRKIVTASEMLLQLINDLLDFSKIEAG
196155718	2.12521e+06	Alteromonas macleodii 'Deep ecotype'	_ sensory box histidine kinase/response regulator _	0	AKSDFLARMSHEIRTPLNAIIGLTKLSQRAAEDKEQQTNLIQIEGASQTLLSIINDILDFSKIEAG
196157205	2.12669e+06	Alteromonas macleodii 'Deep ecotype'	_ putative sensor protein _	0	KSSFISNISHEMRTPLNGVVGSLSLLKRQPLNDKAEQLVSMMEISCNNLSVLINDVLDLSKIEAG
196155395	2.12488e+06	Alteromonas macleodii 'Deep ecotype'	_ putative signal transduction histidine kinase two-component system protein _	0	AKTQFLANMSHEIRTPMNGIIGSCELMLDSELPEHVAARAKVISRSAANLLMILDSILDYSKIESG
196156442	2.12593e+06	Alteromonas macleodii 'Deep ecotype'	_ aerobic respiration control sensor protein ArcB _	0	KTRFIATISHELRTPLNGIVGLSRMLRDTELSDEQFSWVSTIYASAITLGNIFNDIIDLDKLDR
196158225	2.12771e+06	Alteromonas macleodii 'Deep ecotype'	_ PAS signal transduction protein _	0	AKTDFLATMSHEIRTPMNAIIGLTHLALETQDNDQRQQYLEKVQKSSNALLELMNSILDFSKVEA
196157965	2.12745e+06	Alteromonas macleodii 'Deep ecotype'	_ multi-sensor hybrid histidine kinase _	0	KSSFLASMSHEIRTPIHGISGVLQLLGGSELTGEQKHYLSLAKFSIQGLLHIVNDILDFSKIEAG
196157305	2.12679e+06	Alteromonas macleodii 'Deep ecotype'	_ Signal transduction histidine kinase _	0	RGMLLSRISHELKTPLNGITGMLQAIKFENKDNVRIRKADIALHSADRLLSLINDVLDYTSII
196156398	2.12589e+06	Alteromonas macleodii 'Deep ecotype'	_ nitrogen regulation protein NR_II_ _	10	RELVRGLAHEIKNPLGGIRGAAQLLEKELSEEHKEFTRMIIEQSDRLRNLVDRLL
196158182	2.12767e+06	Alteromonas macleodii 'Deep ecotype'	_ sensor histidine kinase _	11	QQFASNAAHELRTPLSVMKINIHNIANELGEKGEALKTLKADTDRMIHAVNQFLLLTR
196158512	2.128e+06	Alteromonas macleodii 'Deep ecotype'	_ putative two-component sensor _	11	RNFVNHARHELRTPIAVTRSSSALLHRVIDS
196155540	2.12503e+06	Alteromonas macleodii 'Deep ecotype'	_ hypothetical protein MADE_00719 _	12	SKTRFLALASHDVLQPLNAAKLYVSALEEQELPESSHAIIQKLGHSVTSSETLIGTLLDIARLDQG
196157057	2.12655e+06	Alteromonas macleodii 'Deep ecotype'	_ hypothetical protein MADE_02256 _	12	SKTKFLAAAGHDLMQPFNAATLFASMLSKKTQGSELATLSEGVVNSLDNAQSLLSMLLDMTKLDAG
196158743	2.12823e+06	Alteromonas macleodii 'Deep ecotype'	_ osmolarity sensor protein _	13	IMTAGISHDLRTPLTRIRLASEMLPEDQDWIKDGIVNDIEDMNAIIDQFIDYARYDT
196158236	2.12773e+06	Alteromonas macleodii 'Deep ecotype'	_ phosphate regulon sensor protein PhoR _	1	MRKDFVANVSHELRTPLTVINGYLEILPVDEESDPFMHKAMKEMTSQTHRMQNLIEDLLVLSRIEA
196155249	2.12474e+06	Alteromonas macleodii 'Deep ecotype'	_ putative two-component system sensor kinase/response regulator fusion protein _	1	SKERFINEITHELRTPIQVINGSLEKISDTDMGTRKELVCVQDNMKRVEQLINQM
196155359	2.12485e+06	Alteromonas macleodii 'Deep ecotype'	_ putative sensor histidine kinase protein _	20	QKRLLADVSHELRSPLARLQMALGLAHQQNVDPETLARVEREADRMEALVSQLLTLSKAEAG
196155756	2.12525e+06	Alteromonas macleodii 'Deep ecotype'	_ sensor histidine kinase _	20	QQRLLHDVSHELRAPLARLQASAALIEQNQPDNRHVKQIHNDCHRIDQLIQQILNFSTLEN
196156095	2.12558e+06	Alteromonas macleodii 'Deep ecotype'	_ hypothetical protein MADE_01276 _	215	SVFVHDARKPLNRISMQAELVKMALNGDVPPEKALTALDKIISSAKDCSHTLT
196155698	2.12519e+06	Alteromonas macleodii 'Deep ecotype'	_ two-component hybrid sensor and regulator _	22	AKSRYLAGLSHELRTPLNVMLGYSQLLGKDVSLSEKQRDTMGIMRRNGEHLANLIEGLLEISKIEAG
196158278	2.12777e+06	Alteromonas macleodii 'Deep ecotype'	_ Multi-sensor Signal transduction Histidine Kinase _	24	AKDQFLASISHELRSPLNSIVGWTDLALMDVSNVDRMTDALGVIKRAASTQAALINDILDLSRIISG
196158137	2.12763e+06	Alteromonas macleodii 'Deep ecotype'	_ Signal transduction histidine kinase _	29	DSIAHDLRTPLSRLRNTLEKIEDDELRTDTTQEADNLLNMFNSLLRISGLE
196156092	2.12558e+06	Alteromonas macleodii 'Deep ecotype'	_ putative two-component sensor histidine kinase and response regulator hybrid _	2	KDKFLAHLGHELRTPLTSILGYTELLIDDARNSAFQQELSIIHSNGKHLLSLLNDLLDMSRIMA
196158004	2.12749e+06	Alteromonas macleodii 'Deep ecotype'	_ histidine kinase response regulator hybrid protein _	2	RSDFLSYVSHEIRTPLNAINTFSRLLEGEAQKLKLPESFTTPLSHVTQSGERLLEIVNSVLDIKQIEAG
196156033	2.12552e+06	Alteromonas macleodii 'Deep ecotype'	_ sensor histidine kinase _	32	LGNLVAGIAHEVNTPLGIALTSVSNCKEELKDIYRDFENDELTEQGFKDFEAICSEGLTLAETSLVRAAHLVQDFKRTS
196155100	2.12459e+06	Alteromonas macleodii 'Deep ecotype'	_ Signal transduction histidine kinase _	32	SLGDMVAGVAHEVNTPIGLGVTASTMMLDRLAVIQKDFENKTLKASAMKRFLDESNENLNIIYRNLNRAAELISSFKQ
196158238	2.12773e+06	Alteromonas macleodii 'Deep ecotype'	_ Signal transduction histidine kinase _	32	SLGGLVAGIAHDVNTPLGVSVTAASFLQERLNNLKTDFEDKSLTSKSMSSFIDEAEQTALLLLNNLERASDLI
196155716	2.12521e+06	Alteromonas macleodii 'Deep ecotype'	_ ATP-binding protein _	36	RNEFLATLAHELRNPLGPIMSGASILETVDDDKTRKRVTAIINRQAEYMSKLINDLMDVSRITRG
196156530	2.12602e+06	Alteromonas macleodii 'Deep ecotype'	_ two-component system sensor kinase _	38	RTALLRHAAHELKTPLASIKEGCSLLSENVVGELNKGQREVLSLLTASTQRLNTLVEKLLDY
196157693	2.12718e+06	Alteromonas macleodii 'Deep ecotype'	_ putative sensory box sensor histidine kinase in two-component regulatory system _	41	SLGKMVASLAHQIRTPLSAAMLYASNLTRKGLGQEAQTQFANKLTDRLKELESQVNDMLLFAKSGE
196158355	2.12784e+06	Alteromonas macleodii 'Deep ecotype'	_ putative sensor histidine kinase _	58	ENMASRLSHELRTPIAVVKSSLDMLSHVNDTSQQAVFVERAQSGVNRLSTILNSMSEATRLEQ
196156271	2.12576e+06	Alteromonas macleodii 'Deep ecotype'	_ sensor histidine kinase _	7	TGQLAAGIAHEINNPVGFVNANLNTLGQYASHLISICDGVYAQLEQFNDELKEQIDALFQSNHYDLLKEDITELIEESTDGLTRVKDIVENLKNFSL
196158292	2.12778e+06	Alteromonas macleodii 'Deep ecotype'	_ Signal transduction histidine kinase _	7	VGQLAAGVAHEINNPVGFVSSNISTLSEYVATYQMVFSQINVVIAAENEQARLKALTELKSMLANQDMAFINEDIAELLTDSREGLQRVAEIVKGLKIFSRVDS
196158581	2.12807e+06	Alteromonas macleodii 'Deep ecotype'	_ sensor histidine kinase _	7	MLGQLAAGIAHEINNPIGYVRSNTVVAKDIFNDYQRALEEIGNLCTRAGGEIEEQFTALEKRFSLKDSAIEIAQMFDESHEGIERIIEIVKALRSFSYPGSG
196157234	2.12672e+06	Alteromonas macleodii 'Deep ecotype'	_ sensor histide kinase _	7	SLGLLAAGVAHEINNPIAFINSNIHFLRNVLPALSQMQNIVVKLSQSQSDEERAQLTAEAIAWQTQNRIDSLSDEIADICSESEDGLVRVTDIITSLRSFSH
196155137	2.12463e+06	Alteromonas macleodii 'Deep ecotype'	_ sensory histidine kinase in two-component region _	8	LSYFSADIAHELRTPVTNLTTQTQVILNQPRTESEYVDILYSNLEEYERMTKMVSDMLLLAKTEHG
196156094	2.12558e+06	Alteromonas macleodii 'Deep ecotype'	_ putative two-component sensor histidine kinase _	9	LEDFAFVASHDLQEPLRKIRAFGNRLESGYNDVIDERGKDYLARMLNAAERMSMLISDLLAFSRV
75907708	322004	Anabaena variabilis ATCC 29413	_ histidine kinase _	0	KGGFLARTTHELRSPLNGLIGLHQLILSDLCEDPAEEHEFIAQAHERALKLLHLMDEILNVAKAEHG
75907252	321548	Anabaena variabilis ATCC 29413	_ multi-sensor hybrid histidine kinase _	0	AKSEFLAMMSHEIRTPMNAVIGMTGLLLDTELTSQQRDFVETVLTSGDALLSIINDILDFSKIESG
75909242	323538	Anabaena variabilis ATCC 29413	_ GAF sensor signal transduction histidine kinase _	0	KSEFLANVSHEIRTPLNGMIGFLKLILEGMADDVEEKNQFLSEAHQLSLHLLNIINDILDIAKIEAG
75907786	322082	Anabaena variabilis ATCC 29413	_ multi-sensor hybrid histidine kinase _	0	KSAFLANMSHEIRTPMNAVLGMTGLMLETLLNQEQRDFMETIRISGDALLTLINEILDLSKLEAG
75909747	324043	Anabaena variabilis ATCC 29413	_ multi-sensor signal transduction histidine kinase _	111	LRVFFHAVSHDLRNPVLGTLMVLRNLLNDEAGEQGAGSRGQGAGEAGEAGGELTARFSPSPQSPVPNPQSPIPSPQSPVPSPQFPVPNTQSPIPLPRSILERMVQSSDRQLNLINSLLE
75909821	324117	Anabaena variabilis ATCC 29413	_ response regulator receiver signal transduction histidine kinase _	117	REDFVSRLTHDLRTPLVAADRMLALFQQGALGNLSPQMQEVITIMARSNINLLSMVNTLLEVYRFEAG
75908655	322951	Anabaena variabilis ATCC 29413	_ periplasmic sensor signal transduction histidine kinase _	11	SQRNFINDAGHELRTPITIIRGHLELMGNDPKEIQETLTIVIDELERMNRFVNDLMLLAKAER
75910289	324585	Anabaena variabilis ATCC 29413	_ histidine kinase _	11	LQQFTADASHELRSPLTAIKTTVEVIQSHPERIHPSDVKKIDIIEGATQQMTHLVEDLLLLARSDS
75909366	323662	Anabaena variabilis ATCC 29413	_ periplasmic sensor signal transduction histidine kinase _	126	LKQFTADASHELRSPITLIQTNVQVALADLELTETEAATSSNYRQQLKVVERLTQRLGKLVNDLLFLARQDSG
75812490	320109	Anabaena variabilis ATCC 29413	_ periplasmic sensor Signal transduction histidine kinase _	144	REDFASTLTHDLKTPLLGAIETIKAFQQEQFGSVSPTQQEVLDTMARSHKTSLQLVETLLDVYRN
75910054	324350	Anabaena variabilis ATCC 29413	_ periplasmic sensor signal transduction histidine kinase _	144	REDFASTLTHDLKTPLLGAIETLKAVQQEKFGAVSSAQQPVLATIIRSHQTSLQLLETLLDIYRNDT
75908166	322462	Anabaena variabilis ATCC 29413	_ periplasmic sensor signal transduction histidine kinase _	17	RRELIGDMTHELRTPLTVVRGYLEELADGEIEPSPEVYRRLAKETKRLERLVNDLQELSKAEAG
75906870	321166	Anabaena variabilis ATCC 29413	_ multi-sensor signal transduction histidine kinase _	196	KSRFVSMTSHEFRTPLSTILSSSELLEHYRHKWTEEKQLTHLHRIQTAVKRMTEMLNDILIIGKAEAG
75907015	321311	Anabaena variabilis ATCC 29413	_ periplasmic sensor signal transduction histidine kinase _	1	RRTFLANVSHELRTPISNVQVTVDALKGGAYEEPQLRDRFFQTIENETKRLSRLIHDLLDLGRLEAG
75908738	323034	Anabaena variabilis ATCC 29413	_ multi-sensor signal transduction histidine kinase _	1	KFLRKLSQELRTPITSISLAAQTLETVLSPSITLDEIIPQLLQILHNECGRESKLINDLLTLTYL
75910058	324354	Anabaena variabilis ATCC 29413	_ response regulator receiver signal transduction histidine kinase _	214	KSEFVSMLSHDIRNPLNTILLAAGLLQNNEDKLTQEKKRSHLQMIRSAIKNMAQLLDEVSLIGKAESG
75910654	324950	Anabaena variabilis ATCC 29413	_ GAF sensor signal transduction histidine kinase _	21	KDEFMSNISDRLRYPLTNMMMSIKNLRLPGIPPERQVKYLEILENECAKEINLINDLLTLQKLES
75907372	321668	Anabaena variabilis ATCC 29413	_ histidine kinase _	21	KDEYLTNVCQELRTPLTQMKTALSLLNSPTLKPHQRQRYLQMLNTQCDRQSVLIAGLMTLVELE
75910333	324629	Anabaena variabilis ATCC 29413	_ periplasmic sensor hybrid histidine kinase _	22	AKSEFLASMSHELRTPLNGILGYAQILERSENIAPTVLEGINIIHQCGSHLLTLINDILDLSKIEAG
75910827	325123	Anabaena variabilis ATCC 29413	_ multi-sensor hybrid histidine kinase _	22	AKSEFLANMSHELRTPLNAILGFTQIMSHDKTLSKDNQQNLTIINRAGEHLLDLINDVLEMSKIEAG
75910179	324475	Anabaena variabilis ATCC 29413	_ Cache sensor hybrid histidine kinase _	22	AKSEFLANMSHELRTPLNGILGCAQILQRSSKLPEQEQHHINIIEQCGSHLLTLINDILDLAKIEA
75908367	322663	Anabaena variabilis ATCC 29413	_ Cache sensor hybrid histidine kinase _	22	AKSEFLANMSHELRTPLNGILGYAQILQMDSNTSDEQMQGLNTIYECGSHLLTLINDILDIAKIEA
75910979	325275	Anabaena variabilis ATCC 29413	_ PAS/PAC sensor hybrid histidine kinase _	24	MKDEFLAVLSHELRTPLTSMLGWSKILRAKKLDEKATARALEAIERNANSQVQLIEDILDVSRI
75907228	321524	Anabaena variabilis ATCC 29413	_ multi-sensor signal transduction histidine kinase _	24	KDEFVAMVSHDLRSPLNAILGWSQLLRTRQLDESTFTRALETIERNAQSQSKLLEDLLDMSRIL
75812816	320433	Anabaena variabilis ATCC 29413	_ multi-sensor hybrid histidine kinase _	24	KDEFLAVLSHELRSPLNPILGWSSLLLKRKLSEAKIEEGLATIHRNAQLQSELIEDLLDVSRIL
75906539	320835	Anabaena variabilis ATCC 29413	_ signal transduction histidine kinase _	24	KDEFLSILSHELRNPLNTILGWASLLSTHQLEADTVNQGLEAIERSAQAQAHLISDLLDVSRISSG
75908983	323279	Anabaena variabilis ATCC 29413	_ multi-sensor hybrid histidine kinase _	24	KDEFLAVLSHELRTPLNPIMGWAKLLRTRTYKEETIKQGLETIERNAKLQTQLIDDLLDVSRIL
75906587	320883	Anabaena variabilis ATCC 29413	_ PAS/PAC sensor hybrid histidine kinase _	24	KDEFLAVLSHELRSPLNPILGWSRILRTKQLSPTKVDQALETIERNAKLQAQLIEDLLDVSRILQ
75911124	325420	Anabaena variabilis ATCC 29413	_ multi-sensor hybrid histidine kinase _	24	KDDFLAVLSHELRTPLNPILGWATLLKKRNLEEATRRRGIETIERNAKLQIQLIEDLLDVSRIQQG
75907309	YP	Anabaena variabilis ATCC 29413	_321605.1_ multi-sensor hybrid histidine kinase _	24	KDEFLAVLSHELRSPLNPILGWSRLLQNGKLDEAKAKQAVNIIERNAKLQVELIEDLLDISRILQ
75910023	324319	Anabaena variabilis ATCC 29413	_ PAS/PAC sensor hybrid histidine kinase _	24	MKDDFLAIVSHELRSPLNPILGWAKLLKSRKLDALKTNQALEVIERNAKLQAGLIDDLLDVSRIL
75909673	323969	Anabaena variabilis ATCC 29413	_ PAS/PAC sensor hybrid histidine kinase _	24	KDEFLAVLSHELRTPLNPILGWSKLLRSRQFDAATTDRALETIERNATLQTQLIEDLLDVSRILQ
75911003	325299	Anabaena variabilis ATCC 29413	_ multi-sensor hybrid histidine kinase _	24	MKDEFLAILSHELRSPLNAILGWAQLLQARRLSEAQTAKGLETIERNAKAQTQLIEDLLDISRM
75908887	323183	Anabaena variabilis ATCC 29413	_ PAS/PAC sensor hybrid histidine kinase _	24	KDEFLAVLSHELRTPLNAILGWSKLLQERKLEPARTFQALATIERNATLQVQLIEDLLDISRILQ
75907937	322233	Anabaena variabilis ATCC 29413	_ PAS/PAC sensor hybrid histidine kinase _	24	MKDEFLAIVSHELRSPLNGILGWSRLLRTRKLSPEKIEQALESIERNAQAQTQLIEDLLDISRI
75812473	320092	Anabaena variabilis ATCC 29413	_ response regulator receiver hybrid histidine kinase _	24	KDEFLVTLSHELRTPLNAILGWAQILLKQTPNSSTTKRALETIVRNAKTQARIVEDILDIS
75907309	321605	Anabaena variabilis ATCC 29413	_ multi-sensor hybrid histidine kinase _	25	AKTTFFSNVSHEFRTPLTLMLSPLEELLTADDLSQEQRQEMTLIHRNGLRLLKLVNTLLDFSRIEAG
75908456	322752	Anabaena variabilis ATCC 29413	_ adenylate/guanylate cyclase _	25	QKTEFFQNISHEFRTPITLIQGPLESAVGTGEGLSYAQSAIALRNSRRLLRLVNQLLDLQRLDAG
75907391	321687	Anabaena variabilis ATCC 29413	_ multi-sensor signal transduction histidine kinase _	2	RSEFLATISHELLTPLTYVIGMSSTLLRWPLGELSQRQRDYLQTIHDSGEHLLDMINDILDLSQIEAG
75909218	323514	Anabaena variabilis ATCC 29413	_ histidine kinase _	2	KNQFLANTSHEIRTPLSSIIGFTHLLLAQGYDPTRERHHEYLNIIQSSGKHLLALINDILDLSKIEA
75907244	321540	Anabaena variabilis ATCC 29413	_ histidine kinase _	2	KDEFLACISHELKTPLTAVLGLSRLLVDQQLGELNERQARYAGLIHQSGRHLMSVVNDILDLTRMETG
75910892	325188	Anabaena variabilis ATCC 29413	_ GAF sensor hybrid histidine kinase _	2	KSEFLANMSHELRTPLNSLLILAKLLTDNVDGNLTAKQVEYSQTIYSAGNELLALINDILDLAKIESG
75910975	325271	Anabaena variabilis ATCC 29413	_ multi-sensor hybrid histidine kinase _	2	KSEFLANMSHELRTPLNSLLILAKLLADNSSGNLSNKQVEYSQTIYSAGTDLLELINDILDLAKIESG
75909568	323864	Anabaena variabilis ATCC 29413	_ periplasmic sensor signal transduction histidine kinase _	2	KSIFLANVSHELRTPLNAVIGLSQLLKDDAADLSLSGEFTSDLETINSAGRHLLELINDILDLSKIEAG
75907783	322079	Anabaena variabilis ATCC 29413	_ response regulator receiver signal transduction histidine kinase _	2	KSQFLATMSHELRTPMNAIIGFSQILLRPKFGNLTGQQADMVERILNNGKHLLMLLNEVLDFSKLEEG
75910897	325193	Anabaena variabilis ATCC 29413	_ multi-sensor hybrid histidine kinase _	2	KDEFLANMSHELRTPLNAILGMTEGLQEGVFGMINDKQFKALETIERSSSHLLDLINDILDVAKIEAG
75906872	321168	Anabaena variabilis ATCC 29413	_ response regulator receiver signal transduction histidine kinase _	2	LPHEMRTPLNGILGFSQILMEESDSLDSQAIQEMAESIYLSGERLFSLIQNFLMYAELE
75908777	323073	Anabaena variabilis ATCC 29413	_ periplasmic sensor hybrid histidine kinase _	2	AKSEFLANMSHELRTPLNGILGFAQVLEVSPNLKEKDLEGVNIIHQCGSHLLLLINDILDLSKIEA
75909154	323450	Anabaena variabilis ATCC 29413	_ multi-sensor signal transduction histidine kinase _	2	AKSEFLATMSHELRTPLNAIMGLSQLLQQEIVGSLNEKQQEYISCIYSSGEHLLALINDILDLSKVEAG
75908545	322841	Anabaena variabilis ATCC 29413	_ GAF sensor signal transduction histidine kinase _	2	IELLAQLTQELRTPLTSVLGMASVLGREIYGPLTTKQREYLDIIQHSGRYLLSLVNEITELGAID
75907096	321392	Anabaena variabilis ATCC 29413	_ histidine kinase _	2	LSQLAHELKHPLTAIIGYSDLFLRQQRREIEKRDNTTNIEHIERVLRNGRLLLRLINNVLELSRYEAG
75907025	321321	Anabaena variabilis ATCC 29413	_ histidine kinase _	2	KSQFLATTSHELRNPLEIIY
75909252	323548	Anabaena variabilis ATCC 29413	_ multi-sensor hybrid histidine kinase _	3	SLGTLAGGIAHDLNNILTPILAASQLLKVKFPDEQGRTPMVGSTSFQHLLEIVESNARRGAGLVKQVLSFAR
75910949	325245	Anabaena variabilis ATCC 29413	_ PAS/PAC sensor hybrid histidine kinase _	3	IGTLASGIAHDLNNVLAPILMTAQLLESQIKDERSQRLLPILITNAKRGANLVKQVLSFTR
75907566	321862	Anabaena variabilis ATCC 29413	_ PAS/PAC sensor hybrid histidine kinase _	3	IGTLASGIAHDLNNILTPILMAVQLLQMKLHEPQVQKVLNTLESNVKRGANLLRQVLSFARG
75909975	324271	Anabaena variabilis ATCC 29413	_ multi-sensor hybrid histidine kinase _	3	SLGTLASGIAHDLNNILTPIMASIQLLALKSSSNDARNHQLLKILEHNSKRAADLVKQILTFARG
75906423	320719	Anabaena variabilis ATCC 29413	_ multi-sensor hybrid histidine kinase _	3	IGTLASGIAHDLNNVFAPIVMIAQLLPSRCKNVDTRTHELFKTLETSSKRGSDLVKQILTFARGTEG
75910540	324836	Anabaena variabilis ATCC 29413	_ PAS/PAC sensor hybrid histidine kinase _	3	IGTLASGIAHDLNNILTPILAGAQLLPLKFPDADERTQHLLEILEINAKRGADLVKQVLSFARG
75906835	321131	Anabaena variabilis ATCC 29413	_ GAF sensor signal transduction histidine kinase _	4	GEFAAMIVHEIRNPLTTMIMGLKYSQKTILSSDAQERLSLAVSEACRLDNLLSEILLYAK
75906724	321020	Anabaena variabilis ATCC 29413	_ histidine kinase _	73	ELLQAFAHEVRTPLTTIRTMTRLLLKRRDLPANVINRLEIIDH
75909378	323674	Anabaena variabilis ATCC 29413	_ adaptive-response sensory kinase _	75	KDRVIAMLVHDLRNPLTAAAIAIETLQSNYNPDIGQFQRLKPALVVNLLRQARTQAKTIDKMIADLLQVGR
75906463	320759	Anabaena variabilis ATCC 29413	_ multi-component transcriptional regulator _	77	MKDEFVSVVSHELRTPLTSIHGSLGMLASGLLPADSEQGRRLLEIATDSTERLVRLINDILDIERIESG
75908636	322932	Anabaena variabilis ATCC 29413	_ PAS/PAC sensor hybrid histidine kinase _	77	KDEFVSVVSHELRTPLTSISGALDLLASKVVPAGSEDAQRMLNIAANNTDRLVRLINDILDIERIESG
75907850	322146	Anabaena variabilis ATCC 29413	_ multi-sensor signal transduction histidine kinase _	77	KNEFISIVSHELRTPLTAIQGFLGLLNTGIYDNKSQKAKWMIQQALTNSDRLVRLVNDILDLERLSSG
75909015	323311	Anabaena variabilis ATCC 29413	_ serine/threonine protein kinase and signal transduction histidine kinase _	7	LGNLVAGVAHEMNNPLGFIAASLMQAQPIIADITEHLKLYQENLPDKIEKIADHAQEIDLEYILEDLPKMIESMTMACERLKNISTSLRTFSRAD
75910630	324926	Anabaena variabilis ATCC 29413	_ GAF sensor signal transduction histidine kinase _	7	SLGQLMAGVAHEINNPVNFICGNLRYVAEYANDLLYLLHEYQKFLPVAPSEMELDLDNIDLEFIRDDLPKLLDSMKVGTDRIVEIVKSLKNFSRHDE
75909414	323710	Anabaena variabilis ATCC 29413	_ histidine kinase _	7	LGRLVDGVAHEILDPVGFIWGNLTYISNYSQDLLKLIAAYDECLPSGCEVINDIKEEIEFDYLEKDLSKALTSARSGAERLKKLVTSLQNFCHI
75910700	324996	Anabaena variabilis ATCC 29413	_ serine/threonine protein kinase and signal transduction histidine kinase _	7	SLGNLVAGVAHEINNPIGFLNGSISNAQEYVQDLLDYIALYQQYHPKAAAPVKTKAKNIDLEYLCEDLPKLLNSMQGASDRIQSISTSLRTFSRADS
75909801	324097	Anabaena variabilis ATCC 29413	_ serine/threonine protein kinase and signal transduction histidine kinase _	7	LGNLVAGVAHEMNNPLGFIAVSLQHTQPTFADIVEHLKLYQESLPHPGDKILHHAAQIDLDYTLEDLPKLIEAMVMACDRLKNISTSLRTFSRAD
75910199	324495	Anabaena variabilis ATCC 29413	_ serine/threonine protein kinase and signal transduction histidine kinase _	7	SLGNLVAGVAHEINNPIGFLNGSIKNGKEYVQDLLGHLALYQQHYPNPVEAIQDNAKDIDWEFLSEDLPKLLDSMEGATNRINSISNSLRTFSRADT
75909741	324037	Anabaena variabilis ATCC 29413	_ serine/threonine protein kinase and signal transduction histidine kinase _	7	LGNLVAGVAHEMNNPLGFITATLKQAKPTIADIAEHLRLYQANFPNKSAEIINHAEEIDLDYSLEDLPKMIDAMVMASDRLKNISTSLRTFSRADT
75908371	322667	Anabaena variabilis ATCC 29413	_ histidine kinase _	7	LGSMVADVAHEINNPVGFIMGNLNPAFEYIHELFRLLDLYQQYYPEPCPEIQAEMTAMDYEYVREDLPKLISSMKEGTDRISKLSNSLRTFSRTDA
75909057	323353	Anabaena variabilis ATCC 29413	_ serine/threonine protein kinase and signal transduction histidine kinase _	7	LGNLVAGVAHEMNNPLGFIAASLKQAKPTFADILEHLKIYQETLPDKTEEILDHESEIDLEYTIEDLPKMLDSMTIACDRLKNISTSLRTFSRADR
75908175	322471	Anabaena variabilis ATCC 29413	_ periplasmic sensor signal transduction histidine kinase _	7	SLGQLVGGIAHEINNPVNFIYGNIHFIYEYTKALWQLIILYQQYYPKPAWEIAAYIQEIDLDFVQNDFEKILASIKNGADRIREIVLSLRNFSRLDE
75910912	325208	Anabaena variabilis ATCC 29413	_ serine/threonine protein kinase and signal transduction histidine kinase _	7	SLGQLVAGVAHEINNPINFIYGNVTHIKDYSKSLLDIIDFYQAEYPDSQETILEIADEYDIDFIKDDMPKLLTSMKNGAERIRDIVISLRNFSRLDE
75908680	322976	Anabaena variabilis ATCC 29413	_ periplasmic sensor signal transduction histidine kinase _	7	SLGQLVAGIAHEINNPVNFIYGNLNYTDEYIQQLLNLFQLYQKYYPNPELEIQEAQEDAEIEYVIEDLPKILASMKIGASRIREIVLSLRIFSRLDE
75910465	324761	Anabaena variabilis ATCC 29413	_ multi-sensor signal transduction histidine kinase _	7	SLGQLVAGVAHEINNPVNFIYGNLSHVSEYAQNLLTMLELYQQELPNPSAAILEQADEIDLEFLAEDLPKTLSSMQIGVERIRQIVMSLRTFSRLDE
75910503	324799	Anabaena variabilis ATCC 29413	_ periplasmic sensor signal transduction histidine kinase _	7	SLGQLVAGVAHEINNPVSFIYGNIIHANEYTEKLLELIHLYQQELSNPSAVIQEKIAEIDLEFLQEDLPKILSSMKMGSQRIQQIVLSLRNFSRLDE
75906349	320645	Anabaena variabilis ATCC 29413	_ response regulator receiver signal transduction histidine kinase _	7	ALGQLVAGIAHEVNNPISFIYGNLQYANEYIQDLVKIIEVYQQEYPNPTPKIQQLIQKTDLNFVMQDLQNLMGAMYRGSDRIREIVLALQNFSRHDE
75910598	324894	Anabaena variabilis ATCC 29413	_ multi-sensor signal transduction histidine kinase _	7	SLGQLVAGVAHEINNPVNFIYGNITHTREYIEDLLYLVKLYQSHYNPVAPEILDHIYGMDLEFISQDLPKVLNSMHMGAERIRQIVLSLRNFSRLDE
75910686	324982	Anabaena variabilis ATCC 29413	_ serine/threonine protein kinase and signal transduction histidine kinase _	7	SLGQLVAGIAHEINNPVSFIYGNLTYTSEYINSLLDLINLYQQLYSQPLPEIQQRISDIELDFITEDLPKMLKSMRFGAQRIEEIVSSLRTFARLDE
75907433	321729	Anabaena variabilis ATCC 29413	_ multi-sensor signal transduction histidine kinase _	7	LGQLVAGIAHEINNPISFIYGNITYVTEHIENVFQLLHLYQKNYPKPKAEIQENITALDLDFITDDVPKILSSIKFGAERISQLVLSLRIFARLN
75906308	320604	Anabaena variabilis ATCC 29413	_ serine/threonine protein kinase and signal transduction histidine kinase _	7	SLGQMVAGIAHEINNPVSFIHGNLSHIDNYANDLLTLIDIYQTIYPEATPEIEEFLENIDVDFIKEDMPKTLSSMKIGTQRIREIVLTLRNFSRLDE
75906744	321040	Anabaena variabilis ATCC 29413	_ multi-sensor signal transduction histidine kinase _	7	SLGQLVAGVAHEINNPINFIHGNLEHAHQYTQELLRYVKLYQHYHPNAAPEIQEFFQQAEIEFLFEDLPNLFQSMQVGTQRIQEIVTSLRSFSRLDE
75908368	322664	Anabaena variabilis ATCC 29413	_ response regulator receiver signal transduction histidine kinase _	7	SLGQLVAGIAHEINNPVNFIYGNLTHAQNYVGDLLNLLKLYENHTVNPSPEIQAFSKSIELEFIKQDLPHLLSSMQMGTERVEKIVRSLRLFSRLED
75909925	324221	Anabaena variabilis ATCC 29413	_ histidine kinase _	7	SLGHLVAGIAHEINNPIGFIYSNITHTREFINILLELIVAYQLEYPNPSISLQQKIKEADIEFLQKDVAKMLKSMETGSDRIRDIVLSLRNFSRLDE
75906280	320576	Anabaena variabilis ATCC 29413	_ PAS/PAC sensor signal transduction histidine kinase _	7	SLGQLVAGVAHEINNPVNFISANLKHACQYTQNLLKMIHLYQNYYPEPALEIAEEAEHLDLEFLLADLPKLYSSMTLGAARISKIVTSLRTFSRLDE
75908201	322497	Anabaena variabilis ATCC 29413	_ serine/threonine protein kinase and signal transduction histidine kinase _	7	SLGQMIAGIAHEINNPINFIHGNIAHASEYVQDLLNLVTIYQRECPNYSDILAEEYAQIDIDFLAEDLPKILNSMRVGSSRIRNIVLSLRNFSRLDE
75906638	320934	Anabaena variabilis ATCC 29413	_ PAS/PAC sensor signal transduction histidine kinase _	7	SLGQLVAGVAHEINNPVNFIHGNLNYLEEHTQDLLRIIEVYQQKNTNYEPGLQDLHEEIDLEYIQQDLPKILNSMKVGTQRIRQIVLSLRTFSRMDE
75908369	322665	Anabaena variabilis ATCC 29413	_ response regulator receiver signal transduction histidine kinase _	7	LGQLVAGLAHEINNPVSCIYGNLGHALTYFENMDKLINLYQSYYPQPVQEIQNEISEMDLAYVRSDLPNLIFSMKEGIQRIRDISRSLRIFSRSDT
75910334	324630	Anabaena variabilis ATCC 29413	_ response regulator receiver signal transduction histidine kinase _	7	LGELVAGVTHEINNPLNFVMGNLGFLRNYINALTKHLQLYHQYYPHPVIDITQNANIIELDKILIDIPKLMSAIDTGLERINNISDSLRNFSRSD
75908395	322691	Anabaena variabilis ATCC 29413	_ periplasmic sensor signal transduction histidine kinase _	7	SLGEMVAGIAHEINNPITFVKNNVSYVKEYSQDLLNLIRSYQDYYTQPPDIIQVQINEIDLEFIQGDFIKILNSIEYGTDRVEKIVKSLRNFSRLDE
75906249	320545	Anabaena variabilis ATCC 29413	_ periplasmic sensor signal transduction histidine kinase _	7	LGTMVAGVAHEINNPVSFIHGNLEYLHQYAHDLLNLLATYASVYPNPDVRIVKALANSDLKYIQSDLPNLLNSMQVGAVRIKEIVESLSNFSRLN
75911081	325377	Anabaena variabilis ATCC 29413	_ PAS/PAC sensor signal transduction histidine kinase _	7	IGNMVAGVAHEINNPVNFIHGNLIPASEYAQDLLQLVELYRLHFPYPPEEIQEFIIDIEFDFLKEDLVKLLQSMRIGTQRIREIVLSLRNFSRLDE
75908776	323072	Anabaena variabilis ATCC 29413	_ response regulator receiver signal transduction histidine kinase _	7	LGQLVAGIGHEINNPIGFISGNCSHIEEYVKDILRLVHLQQQKLSHSDPEIEELVEEIDLEYLAEDLPKILGSMHQGIDRLKDISLSLRTFARSD
75909732	324028	Anabaena variabilis ATCC 29413	_ histidine kinase _	7	ALGQLVAGIAHEVNNPINFIAGNLVHTIDYTQQLLNLINLYQNNYPHPVEEIATAIAESELGFITHDLPNLLTSMRSGCDRIVQIIRSLRNFSRLDE
75910180	324476	Anabaena variabilis ATCC 29413	_ response regulator receiver signal transduction histidine kinase _	7	SLGQMAAGIAHEVNNPINFIAGNLTFVQKYVQEVVDLLYLYQQHFPNLPAEIENAINRTDLTYLLDDLSNVIKSMRVGTDRVQEIVSSLNKFSRHR
75910701	324997	Anabaena variabilis ATCC 29413	_ serine/threonine protein kinase and signal transduction histidine kinase _	7	LGNLVAGVAHEINNPVGCIVGNIGAAQEYINDLLGVIDLYGEKFPQPGTEIEDELQAIDLEYLREDLPKLIRAMKDGSDRIKAISESLRTFSRADS
75907940	322236	Anabaena variabilis ATCC 29413	_ histidine kinase _	84	QQDLLDNLLHQFRNPLTALRTFGKLLLKRLRPGDPNRDVGENIVRESDRLKELLQK
75910919	325215	Anabaena variabilis ATCC 29413	_ GAF sensor signal transduction histidine kinase _	86	RSNLIAITGHELRTPLSTIQVCLESLATEPDMPVELQQVMLNTALSDSERMRKLVQDFLTLSNLESG
75909658	323954	Anabaena variabilis ATCC 29413	_ periplasmic sensor signal transduction histidine kinase _	8	SRFSADAAHELKTPLTILQGELERTLQQVEPGSEVQQRLSNLLDEVRRLSGIMRKLLLLSLADAG
75907781	322077	Anabaena variabilis ATCC 29413	_ PAS/PAC sensor signal transduction histidine kinase _	9	LDQFAYVASHDLKAPLRAIASLSEWLEEDLADQLPEENQHQMQLLRGRVRRMEALINGLLEYSRIG
75907226	321522	Anabaena variabilis ATCC 29413	_ multi-sensor signal transduction histidine kinase _	9	DAFAYIASHDLKEPLRGIHNYSNFLMEDYGEIIDAQGKEKLLTLIRLTQRMEDLIDSLLHFSRLG
75910542	324838	Anabaena variabilis ATCC 29413	_ multi-sensor signal transduction histidine kinase _	9	LENFAYVASHDLQEPLRMVTSYLQLLERRYKNQLDSNAEQFITYAVDGARRMQTLINDLLNYSRVT
75910056	324352	Anabaena variabilis ATCC 29413	_ multi-sensor signal transduction histidine kinase _	9	LKKFAYVASHDLQEPLNQVANYVQLLEMRYQDELDADANEFITFAVEGVSLMQTLIDDVLAYSKVDT
220916157	2.49146e+06	Anaeromyxobacter dehalogenans 2CP-1	_ histidine kinase _	0	RARFLAHATHELRSPVNAIVALAELLRMACARRSLADVEAKIPVLARSAAELRGTVNELLDLSKLEAG
220918090	2.49339e+06	Anaeromyxobacter dehalogenans 2CP-1	_ GAF sensor signal transduction histidine kinase _	100	RDEFLAIASHELKGPLGPLQLRIAMLERLIARGELRAMPHEKLVQIFGGARGQVHRLASLVDDLLDVTRLS
220916971	2.49228e+06	Anaeromyxobacter dehalogenans 2CP-1	_ GAF sensor signal transduction histidine kinase _	100	RDEFLSIASHELKTPLTSLALQSDSLRASAGRGDADALVRKSEVIRRSVDRLTRLVASLLDLSRINAG
220917583	2.49289e+06	Anaeromyxobacter dehalogenans 2CP-1	_ PAS/PAC sensor signal transduction histidine kinase _	101	RLLVGIVGHDLRNPLAVITTSARLLFAGGLGAREADAVRRIDRAARRIEALARDLLDYTCMR
220917252	2.49256e+06	Anaeromyxobacter dehalogenans 2CP-1	_ PAS/PAC sensor signal transduction histidine kinase _	101	QQLIGIVSHDLRNPLNAILLGASSLLAREDLSDRNVASIARIRSAAERAARLIRDLLDLTRAR
220919484	2.49479e+06	Anaeromyxobacter dehalogenans 2CP-1	_ signal transduction histidine kinase, nitrogen specific, NtrB _	10	LAAGLAHEIKNPLAGLQGSAELLAREAEGPAREYAAVIAREAKRVDGLVRELLDLARP
220919079	2.49438e+06	Anaeromyxobacter dehalogenans 2CP-1	_ histidine kinase _	11	QDRLVADAAHELRTPLTLMRTSIDLALRRRREAPELVETLDETRREVDRLARLATRLLDLATAGRG
220916365	2.49167e+06	Anaeromyxobacter dehalogenans 2CP-1	_ PAS/PAC sensor signal transduction histidine kinase _	158	RDEVLQVVSHDLRTPLSAVTLGAAALTRLPDGPEAAAQARRAAARLAAAGRRMNRLIDDLLDLETLEEG
220916306	2.49161e+06	Anaeromyxobacter dehalogenans 2CP-1	_ histidine kinase _	15	EVARRLAHEIKNPLTPMQLAFQQLEARWKATPGGDPAFGRLLADAGEIVREEIGTLQRLVEEFSGFAKL
220918579	2.49388e+06	Anaeromyxobacter dehalogenans 2CP-1	_ histidine kinase _	15	REVARRLAHEIKNPLTPIAMSVETLREAHAQGRADFPEIFDEGTQAIGEEVRRLKRIVDEFSRFARLPA
220917076	2.49238e+06	Anaeromyxobacter dehalogenans 2CP-1	_ histidine kinase _	15	GFVAHEVRNPLSTALWSAELLARMSAAERGGARGEKLTAMCLRSLGRVRQLVEDH
220917499	2.4928e+06	Anaeromyxobacter dehalogenans 2CP-1	_ histidine kinase A domain-containing protein _	178	LTRIAAGVAHDIKNPLNAMALQLALLTEKLSASPEASGAAASHLGALRDQVVRVNEVLRRLVDVA
220916056	2.49136e+06	Anaeromyxobacter dehalogenans 2CP-1	_ histidine kinase _	19	SGLLSSVSHDLRTPLAAITGAGTLLLDDGVNDPAIRRDLAATVVDEAERLERLVSNLLDMTRLEGG
220919229	2.49453e+06	Anaeromyxobacter dehalogenans 2CP-1	_ PAS/PAC sensor signal transduction histidine kinase _	1	RRDFVANASHELRTPIAAIRAAAETLLSGAVEDPAAGRAFVEIVARHAERLSRLTQDLLDLSRIES
220915558	2.49086e+06	Anaeromyxobacter dehalogenans 2CP-1	_ histidine kinase _	1	QTDFVNKVSHELRTPLTSIRMFVETLQLGRLQDPQRQREALEIVAEETARLSGLINRLLDWARMESG
220918716	2.49402e+06	Anaeromyxobacter dehalogenans 2CP-1	_ multi-sensor signal transduction histidine kinase _	23	GQLAGGVAHEINNPLGGILAFAQLMSREERSPEDMESLRLIQDAANRAKRIVESLLRFSRRP
220917056	2.49236e+06	Anaeromyxobacter dehalogenans 2CP-1	_ histidine kinase _	23	SLGKLSASIAHEINNPLAGILTFAKLIVRTLDQGVPDDATRKTLVKHLLLVQRETERCSAIVRNLLDFARE
220919461	2.49477e+06	Anaeromyxobacter dehalogenans 2CP-1	_ histidine kinase _	23	LGSLGAGLAHELNNPMTAIVGYLAILKRELPAGSAHAEMIGRAQEQTARVARVVEDLRSFADQE
220918954	2.49426e+06	Anaeromyxobacter dehalogenans 2CP-1	_ signal transduction histidine kinase, nitrogen specific, NtrB _	23	VGSLAAGLAHEIGTPLNVISATAEFLLPDAGEEARAQLRGIVAETERISRLVRDLLSFARGT
220915444	2.49075e+06	Anaeromyxobacter dehalogenans 2CP-1	_ histidine kinase _	23	GRLAAGVAHEINNPLGVILGYAKLLRKKADGALAEDLAVVEEEALRAKHIVDGLLDLSR
220919546	2.49485e+06	Anaeromyxobacter dehalogenans 2CP-1	_ PAS/PAC sensor signal transduction histidine kinase _	23	GRLVAGVVHELNNPLTAVTMYSDVLLERFTARAQDPSDVEKLRAIKDAGQRIQRLARDLITYARP
220918204	2.49351e+06	Anaeromyxobacter dehalogenans 2CP-1	_ histidine kinase _	28	RELLANVSHELRTPLARIRVALELAAEGDAARARRYLGEIGQDLAELDALVQDVLDAARLEA
220918234	2.49354e+06	Anaeromyxobacter dehalogenans 2CP-1	_ histidine kinase _	28	TELMANVAHELRTPLARIRVALDLAAEGDADVARASLADIAEDLSELERLVDDVLASARLD
220915229	2.49053e+06	Anaeromyxobacter dehalogenans 2CP-1	_ histidine kinase _	2	RDLVRLMVHDLKNPLAALLQYLRLAEVELRGQPGAGPVREDLAQAEGEGQRLSEMIGDLLAISRLETG
220919355	2.49466e+06	Anaeromyxobacter dehalogenans 2CP-1	_ GAF sensor hybrid histidine kinase _	2	KSEFLANMSHELRTPLNSLLILSKMLAENRDGNLTPEQVKFASTVYTSGHELLGLINEILDLSKIEAG
220919555	2.49486e+06	Anaeromyxobacter dehalogenans 2CP-1	_ histidine kinase _	2	KSNFLATMSHELRTPLTSVIGYSEMMLEGLGGPLTAEQREYLGIIMEKGENLLQLITSILDISKIEAG
220917574	2.49288e+06	Anaeromyxobacter dehalogenans 2CP-1	_ response regulator receiver sensor signal transduction histidine kinase _	2	KSAFMHNLAHELSTPLTPLAGYLRILQSDKLGPLQPQQRRIVEAMLGSVARLSRIVDNLSDFASLQAG
220917378	2.49268e+06	Anaeromyxobacter dehalogenans 2CP-1	_ PAS/PAC sensor signal transduction histidine kinase _	2	KDNFLANVSHELRTPLVTVLGYADLLLADKLGPLAPRQRTALQVVASSGRRLRAFIEELLELSRHE
220917444	2.49275e+06	Anaeromyxobacter dehalogenans 2CP-1	_ histidine kinase _	31	LATLAAGAAHELSTPLSTIAVVAKELQRAIPADASSELHDDLQLVRDQVARCREILDRM
220915159	2.49046e+06	Anaeromyxobacter dehalogenans 2CP-1	_ histidine kinase _	35	EAFAGRVAHDIMNPTASAQLAIDLELRRRQAAGEPAGEGLERARRSLRRIQTLVAGLLGFARAGA
220918471	2.49378e+06	Anaeromyxobacter dehalogenans 2CP-1	_ GAF sensor signal transduction histidine kinase _	36	RTHFLSMLSHELRNPLGSIGNALHLLDRVAPGSERAASARAIMGRQFGHLTRLVNDLLDATRLASG
220916860	2.49216e+06	Anaeromyxobacter dehalogenans 2CP-1	_ multi-sensor hybrid histidine kinase _	36	KTDFLAVLSHELRNPLAPIRNAVYLLHHAPPGGPQAERARAVIERQADHLAKLVDDLLDLSRV
220916841	2.49215e+06	Anaeromyxobacter dehalogenans 2CP-1	_ histidine kinase _	36	KDEFLGMLSHELRNPLAPIRSALHLLSHPAASPAQGRRALQVIARQVDHLTRIVDDLLDVTRIAR
220918231	2.49354e+06	Anaeromyxobacter dehalogenans 2CP-1	_ histidine kinase _	36	KNEFLAVLSHELRNPLAPVLNALTVLDRGDPSGEQGRHARQVIARQVAHLARLVDDLLDVARITQG
220917584	2.49289e+06	Anaeromyxobacter dehalogenans 2CP-1	_ PAS/PAC sensor hybrid histidine kinase _	36	KDEFLGMLSHELRNPLAPIRNSSFILRHAAPGSDAASRAQQVIERQTGHLTHLVDDLLDVTRISRG
220918472	2.49378e+06	Anaeromyxobacter dehalogenans 2CP-1	_ signal transduction histidine kinase with CheB and CheR activity _	36	KDQFLAVLSHELRNPLAPILSSLHVLEHATADTGAAAKAHEIIARQVGYLARLVDDLLDATRIANG
220919457	2.49476e+06	Anaeromyxobacter dehalogenans 2CP-1	_ signal transduction histidine kinase, nitrogen specific, NtrB _	3	GRLAGGVAHDFSNVLAVVLGYSELLVRDLPTTDPRLRECADGIIEAAHRAVGVTRQLLTLSRK
220915246	2.49055e+06	Anaeromyxobacter dehalogenans 2CP-1	_ histidine kinase _	3	GGIAAGFAHELGNSLNVIRGYAAVTSRELPDDSPHRSDVEAIRREVTRAAGLIERFLVFARAR
220915440	2.49074e+06	Anaeromyxobacter dehalogenans 2CP-1	_ histidine kinase _	3	GLLAGGIAHDFNNLLTGILGYAELLGEAGTAADEAAAGIRQAARRGAALTRQLLGFARRG
220915654	2.49096e+06	Anaeromyxobacter dehalogenans 2CP-1	_ PAS/PAC sensor signal transduction histidine kinase _	43	SRDDFLAVASHELRTPLTCVQLVAQSLARQTHEGQPVTGQQVERLHQLQRHVARLGELVSGLLDLAEMSR
220917198	2.4925e+06	Anaeromyxobacter dehalogenans 2CP-1	_ GAF sensor signal transduction histidine kinase _	43	RDDFLTVASHELKTPLTPLRAKLQAVQRLLDRTEGELDPARLRASLRGADAQVGRVVAVVERLLDGARL
220915920	2.49122e+06	Anaeromyxobacter dehalogenans 2CP-1	_ GAF sensor signal transduction histidine kinase _	43	REEFLHVASHELRGPLGNLRLAVDLLARDVRAERGSALDGRLRKVARQAERLARLSDLLLDVSRISAG
220919354	2.49466e+06	Anaeromyxobacter dehalogenans 2CP-1	_ multi-sensor signal transduction histidine kinase _	43	RERFLSIASHELRTPLAALLLQARVLNQLLDTGRIPVPPGSREELQRRVRGAVKQVERLGGLVNSLFDLARIRSG
220917425	2.49273e+06	Anaeromyxobacter dehalogenans 2CP-1	_ PAS/PAC sensor signal transduction histidine kinase _	43	RDEFLSVASHELRTPVTALQLQLQLLHRAALRSGEGLPAVVVERLETLERQTRRLGALVGELLDVSRMR
220917858	2.49316e+06	Anaeromyxobacter dehalogenans 2CP-1	_ PAS/PAC sensor signal transduction histidine kinase _	43	RDEFLQVASHELRTPLATLRLQAEALRAALARGGADPARAVARADAALRQTARLDALVDALIEVSRAGQG
220915316	2.49062e+06	Anaeromyxobacter dehalogenans 2CP-1	_ histidine kinase _	43	RDEFLGLAAHELKTPLTALFLELGAAGREATRRGDEPVQGHLARADRAARRLAELVSRLLVDARA
220918949	2.49425e+06	Anaeromyxobacter dehalogenans 2CP-1	_ multi-sensor signal transduction histidine kinase _	43	RDEFLSIASHELRTPLTALRLALENMRRVASREALESLPAAYVERVLATAERQGQRLEKLVAALLDVSRIH
220917074	2.49238e+06	Anaeromyxobacter dehalogenans 2CP-1	_ histidine kinase _	4	GEIATGLAHEIKNPLAGLSGALELLAEDFSDDARHSDIVTEMQHQVRRLTHTMESLLSFAR
220915791	2.4911e+06	Anaeromyxobacter dehalogenans 2CP-1	_ histidine kinase _	4	VGRLASGVAHEVGNPLGAIAGYAELARGRIRAGEAAQADDLVARIAVEAGRIDAIVRDLLELARPS
220915998	2.4913e+06	Anaeromyxobacter dehalogenans 2CP-1	_ histidine kinase _	4	LSGEIAHELKNPLASVKGLAGLLAQGVGPGKPTERLAVLRQEVDRMQTILDGFLNFSR
220918399	2.4937e+06	Anaeromyxobacter dehalogenans 2CP-1	_ histidine kinase _	4	ELSGEIAHELKNPLASVKALAGLLRQQLPDGKGAERLEVLRHEVDRMQSVLEDFLNFSR
220917598	2.4929e+06	Anaeromyxobacter dehalogenans 2CP-1	_ histidine kinase _	4	LMSSQISHELKNPLGAIKALVQISARGSSDGDTCERLKVVSSEVERMREILDGYLSFSR
220916811	2.49212e+06	Anaeromyxobacter dehalogenans 2CP-1	_ histidine kinase _	4	GAKVAHELKNPLTGVKALVQLGLRSPAEAASHERLEVVDREVTRMQEIIQNYLSFNR
220915684	2.49099e+06	Anaeromyxobacter dehalogenans 2CP-1	_ histidine kinase _	4	ATLAHELKNPLTAVKALVQLGLANPREAASHERLEQVARAVERMERILRDYLASAR
220915723	2.49103e+06	Anaeromyxobacter dehalogenans 2CP-1	_ histidine kinase _	4	GRISAQITHEIRNPLNAIGLNAELLAEEIAALPAPPAEATGLVSAISREVDRLNAVTEEYLRFARL
220917727	2.49303e+06	Anaeromyxobacter dehalogenans 2CP-1	_ response regulator receiver sensor signal transduction histidine kinase _	4	GTMTAGLSHEIRNPLNAAALQLSVLERRIQKLEAERQGPLLEPLTLVKDEIRRLDHILEDFLQFARP
220915778	2.49108e+06	Anaeromyxobacter dehalogenans 2CP-1	_ PAS/PAC sensor signal transduction histidine kinase _	4	LGRVAAGLAHELRNPLASMAGSVELLRAQAPLGGDERRLLDIVLREASRLDELVTEFLRFAR
220915651	2.49096e+06	Anaeromyxobacter dehalogenans 2CP-1	_ histidine kinase _	4	LATMAAMVAHEIRNPLGVIRGAAELVRARSGAALAPRDQEALADVLGEVERLRRLTEDFLDLARDP
220919460	2.49476e+06	Anaeromyxobacter dehalogenans 2CP-1	_ histidine kinase _	4	ALLHELRQPLMGADAAATLLERAAGPGLAQQEAWRILRSQLARMGEVVNGYDELFRA
220919481	2.49479e+06	Anaeromyxobacter dehalogenans 2CP-1	_ histidine kinase _	4	RETLLAGIAHEVRNPLGALDLFAGILSEELEGRPEAAHVARIRSELAALSKVVEEFLDYAR
220917160	2.49246e+06	Anaeromyxobacter dehalogenans 2CP-1	_ signal transduction histidine kinase, nitrogen specific, NtrB _	4	LGEMSAGLAHEIRNPLAAIKAAIQYLDPRKVPEDDREFFEIVVEEVNRLNGVVTQFLDYSR
220915566	2.49087e+06	Anaeromyxobacter dehalogenans 2CP-1	_ multi-sensor signal transduction histidine kinase _	4	LGELSAVVAHEVRNPLGVIFNSLGSLRRMLRPQGDARMLLDIVGEEADRLNRIVGDLLDFARP
220916089	2.49139e+06	Anaeromyxobacter dehalogenans 2CP-1	_ two component sigma-54 specific Fis family transcriptional regulator _	4	LGQMSAQVAHELRNPLNAIAGAAQYLRRRFDGDAEVAEYSELIGDEVQRVNRFISELLEISRP
220918232	2.49354e+06	Anaeromyxobacter dehalogenans 2CP-1	_ histidine kinase _	63	RDQFLAMLGHELRNPLGAIVLALDVIDRRGAAEPRQLDVVRRQSRQLSRLVDDLLDVSRVTSG
220918248	2.49355e+06	Anaeromyxobacter dehalogenans 2CP-1	_ histidine kinase _	63	KDEFLAMLGHELRNPLSPIVTALELQDLGGSGGTREHAVIRRQVDHLVRLVDDLLDVSRITRG
220919452	2.49476e+06	Anaeromyxobacter dehalogenans 2CP-1	_ multi-sensor hybrid histidine kinase _	7	VGTLAAGVAHELNNPLAYVIANLSYLDEQLTVLAPRVAAAGSSREPDLASALLDAVHDARDGAERMRIIVRDLKTFSRPDE
220916906	2.49221e+06	Anaeromyxobacter dehalogenans 2CP-1	_ histidine kinase _	7	LGVLVSGVAHEINNPNGFILLNMPALKDVYLDALEALDRDRPDGAPPRLGGLPFATAREEVPRMLDEMLDGARRIRRIVEDLKDFARRE
220916958	2.49226e+06	Anaeromyxobacter dehalogenans 2CP-1	_ histidine kinase _	7	MGVLVSGVAHEINNPAGYILLNVPTLKAAFADAQEALDARARERDLKLAGVPYARMRDEIPQMLDEIAEGGRRIKRIVDDLKDFARRD
220917276	2.49258e+06	Anaeromyxobacter dehalogenans 2CP-1	_ histidine kinase _	7	LGVLVSGVAHEINNPNGLILLDLQVLDDVLRDATPILDAHARANGDYTLGSLRWSRLREAMPSMVSDALDASRRVKRIVEDLKDFARQES
220916851	2.49216e+06	Anaeromyxobacter dehalogenans 2CP-1	_ PAS/PAC sensor hybrid histidine kinase _	7	SLGTMAAGVAHEVNNPLTYVYGNVAFALERLRSVDVARGRQGPVDEALQALREALAGADRVRHIVRDLKAFSRAEDG
220918622	2.49393e+06	Anaeromyxobacter dehalogenans 2CP-1	_ histidine kinase _	90	SLGKLSASIAHEINNPLAGILTFAKLVSRTLAEGPPDDARRAVLQRNLGLVEREAQRCSAIVRNLLDFARE
56416470	153544	Anaplasma marginale str. St. Maries	_ nitrogen regulation protein _	15	SDVARRIAHEIKNPVTPIYLAAERLRSKYAEQIVSGRETFLKYTDTITKHVSSISEIVDEFAKFARMP
56416592	153666	Anaplasma marginale str. St. Maries	_ histidine kinase sensor protein _	2	SKSQFLANVSHELRTPLNSIIGFSEIIQSESLGPIGSEEYKEYINDIHQSGVHLLSLINDILDFSKAEA
56416709	153783	Anaplasma marginale str. St. Maries	_ sensory box histidine kinase/response regulator _	3	GQLAGGIAHDFNNILTAIIGFCDLLLIQHPATDPSFRDIMQIKQNANRATNLIKQLMAFSRKQT
88607475	504761	Anaplasma phagocytophilum HZ	_ nitrogen regulation protein _	15	SDVARRIAHEIKNPITPIYLAAERLGSKYAEQIVSGRETFLRYTDTIIKHVSNISCIVDEFAQFARMPS
88606773	505514	Anaplasma phagocytophilum HZ	_ sensor histidine kinase _	2	SKSQFLANVSHELRTPLNSIIGFSEIVQRESLGPLGNAQYKEYIKEINHAGVHLLSLINDILDFSKAEA
88607151	505172	Anaplasma phagocytophilum HZ	_ sensor histidine kinase/response regulator _	3	GQLTGGIAHDFNNILTAIIGFCDLLLIQHPATDPSFRDIMQIKQNANRAANLIRQLMAFSRKQT
212639747	2.31627e+06	Anoxybacillus flavithermus WK1	_ Hybrid signal transduction histidine kinase _	134	MKSEFVSTVSHELRTPLSSVLGFTELMLTKELKPERQKKYLTTIYQEAKRLTALINDFLDVQRMESG
212639804	2.31632e+06	Anoxybacillus flavithermus WK1	_ signal transduction histidine kinase _	1	KKEFLANVSHELRTPLSYVKGYSEALLDGVIKEEAQQKKYVRLIHREASRMQRLVRDLLDLAQLE
212640657	2.31718e+06	Anoxybacillus flavithermus WK1	_ signal transduction histidine kinase _	1	RREFVANVSHELRTPLTTMRSYLEALADGAWRDEEIAPRFIEVTQNETERMIRLVNDLLQLSKLDS
212638358	2.31488e+06	Anoxybacillus flavithermus WK1	_ signal transduction histidine kinase _	1	MRKDFVANVSHELKTPITSIKGFAETLLDGAMHDAQTLEYFLTIILKESERLQHLIQDLLDLSKIEQ
212638881	2.3154e+06	Anoxybacillus flavithermus WK1	_ Redox sensor histidine kinase ResE _	21	RKDFIANVSHELRTPIAMLQGYSEAIVDDIAATDEEKKELAKVIYDESLRMGRLVNDLLDLARMEAG
212639763	2.31628e+06	Anoxybacillus flavithermus WK1	_ signal transduction histidine kinase _	40	MGEMLRNIAHQWRQPLNVLGLLLQDIQEAYAYGELNEAYLRTSIQKCLIQIRHMSRTINDFRNF
212639756	2.31628e+06	Anoxybacillus flavithermus WK1	_ signal transduction histidine kinase _	4	SEMAASFAHEIRNPLTTVRGFVQFLNQDTTDENVKKYAPIMLEELDRTNEIITEYLSLAK
212639223	2.31574e+06	Anoxybacillus flavithermus WK1	_ signal transduction histidine kinase _	4	GRIAAGIAHEIRNPLTTVRGYLQFLKEQLPEHIITLIDQLLIPELDRANDIITDFLNIAKP
212639816	2.31634e+06	Anoxybacillus flavithermus WK1	_ signal transduction histidine kinase _	4	GTLAASTAHEIRNPLAGIKGFIQLLSEKHKDNESQLYFSVIQNEITRINDIVNEFLILGKPT
212639786	2.31631e+06	Anoxybacillus flavithermus WK1	_ signal transduction histidine kinase, nitrogen specific, contains PAS/PAC domain _	4	GELAAGIAHEIRNPLTSIKGFLQMMKETKEVDERFVQIMLDEIERVNQIVSHLLVLAKP
212639830	2.31635e+06	Anoxybacillus flavithermus WK1	_ signal transduction histidine kinase _	4	GQLAAGIAHEIRNPMTALKGFIQLLQGSIGNDCEQYNMYFHVIMSELKRIESIITEFLVLAKPQ
212639305	2.31583e+06	Anoxybacillus flavithermus WK1	_ signal transduction histidine kinase _	4	GHLAASISHEVRNPLTVSRGFMQLLLQSERMNYKDKQYIQIAIEEIDRAEAIITDYLTFAK
212639387	2.31591e+06	Anoxybacillus flavithermus WK1	_ signal transduction histidine kinase _	4	MGEMAAKAAHEIRNPLAVIHGFLAFMNENLHERDREQYHIPLLLQEIDRINAIVEDMLLIAKP
212639859	2.31638e+06	Anoxybacillus flavithermus WK1	_ signal transduction histidine kinase _	4	SQLAASISHEIRNPLTVVKGFMQLMKAKDISAETKEQYMNIALEELNRACMIIDDYLTFAK
15606236	213614	Aquifex aeolicus VF5	_ histidine kinase sensor protein _	15	VKRIAHEIKNPLTPIKLNLGRILRQLEKEEIDKDKLREIVKAIYEEVERINNLINQFRSIGRE
15605839	213216	Aquifex aeolicus VF5	_ histidine kinase sensor protein _	1	QKEFLANLSHELKTPLAVVMNTLETLLDMEEESVKRELIGRALKRVKEAISLTETVYMLS
15605780	213157	Aquifex aeolicus VF5	_ histidine kinase sensor protein _	31	YLALGVAHQLNTPLATISLALEELEKKCGSCEEIEVIKNALISCKNTVDKLLLFARKDN
15606381	213761	Aquifex aeolicus VF5	_ histidine kinase sensor protein _	31	IACSLAHQLNTPLASIMGYAELLNLSEKDQRTKEKLDLIIKQAHRCKEIIGKMLYLGKVDS
11499355	70594.1	Archaeoglobus fulgidus DSM 4304	_ amino-acid ABC transporter substrate-binding protein/protein kinase _	110	RLVSHLVDRIRNPLAAARAFCELREKLGGEAFEKVISNIDRVTELIEDL
11499614	70856.1	Archaeoglobus fulgidus DSM 4304	_ signal-transducing histidine kinase _	110	RTIAYLVDRIRNPLAAIRAFTELFVDDEEVSKKIIQQIERIVDIVEKLDVSWANS
11498640	69868.1	Archaeoglobus fulgidus DSM 4304	_ chemotaxis histidine kinase _	110	TKVIAYLVDRIRNPLTAIRAFAEVMISDDKVRERITQQVDRIVGIIKNLDSSWAK
11498060	69284.1	Archaeoglobus fulgidus DSM 4304	_ signal-transducing histidine kinase _	110	QFAILVDHIRNPLAAAQGYVEIFVENEEAKKKIKEQLDRVVELVEQL
11497893	69115.1	Archaeoglobus fulgidus DSM 4304	_ signal-transducing histidine kinase _	110	LESLADRLRNPVAIISGFLEIKDDIGYERAFREIENQIERINRILDDLRL
11499067	70301.1	Archaeoglobus fulgidus DSM 4304	_ signal-transducing histidine kinase _	110	QFAILVDHIRNPLAALQLITEMEVEDEKVRKKIIEQVKRIEKLIRDLDRGWIES
11498651	69879.1	Archaeoglobus fulgidus DSM 4304	_ hypothetical protein AF1046 _	110	FQFLADRLRNPLAVIQGVAELAEEMDTNTVFEMVRRSAKKMKEVLDSL
11499078	70312.1	Archaeoglobus fulgidus DSM 4304	_ signal-transducing histidine kinase _	14	YVHAISHDLRAPLRNLQGYVSALVEDYGEKLEEDARFYLSRLKALTEKMDGLINDLLEYARV
11498784	70013.1	Archaeoglobus fulgidus DSM 4304	_ signal-transducing histidine kinase _	156	VMRHDIANAITAIRAVLEIVRDSPEEAEKLIPLAIRRSDYVFRLINDARELEKA
11499229	70467.1	Archaeoglobus fulgidus DSM 4304	_ signal-transducing histidine kinase _	226	LNSILRHDILNILTTISSYAELLEDGFNRKFLDKIKEAVSKGVELIKKIRELETST
11499110	70344.1	Archaeoglobus fulgidus DSM 4304	_ signal-transducing histidine kinase _	226	LNSMLRHDILNIFTRMQAYCELLEEEFKPEYLEKIKESIESGVRLIHKIRELESSTT
11499310	70549.1	Archaeoglobus fulgidus DSM 4304	_ signal-transducing histidine kinase _	226	MRHDILNDLTSIQLAVEVLKEEGMNDGMVMNIERSVSRIADLIRRVRTLEE
157737534	1.49022e+06	Arcobacter butzleri RM4018	_ two-component regulatory protein sensor kinase KdpD _	19	KESLLHIISHDLRTPLSTIHGTINLILSNDKLDSKSLYPLLEDINYASISMKRLITNLLDSTRL
157736364	1.48905e+06	Arcobacter butzleri RM4018	_ two-component sensor histidine kinase _	21	KDEIISAISHEFKNPIAIISGYSETILNDKDMPEAMKSKFLNKIYSNANKMSHIIDKLRLTLKLEE
157737045	1.48973e+06	Arcobacter butzleri RM4018	_ two-component sensor histidine kinase _	22	KSIFLARMSHELRTPLNAILGFANILKKSMNATNQEKENLNIIKKSGEHLLNIINEILELSKIEAG
157737771	1.49046e+06	Arcobacter butzleri RM4018	_ two-component sensor histidine kinase _	40	MGEMIGNIAHQWRQPLSIITTATSGMVLQKQMGVLTDEFFFEASNRINASSQYLSQTIDDFRNF
157736332	1.48902e+06	Arcobacter butzleri RM4018	_ two-component sensor histidine kinase _	62	LNNFIKDTTHELNTPISAIMMSSENENLSSKQIERIRYSANRLSEIYKDL
157737330	1.49001e+06	Arcobacter butzleri RM4018	_ two-component sensor histidine kinase _	62	HELNIPVSTIKMNVQLLQKSIKDEKSLNRLQRIEQANNNLLKLYENM
157737355	1.49004e+06	Arcobacter butzleri RM4018	_ two-component sensor histidine kinase _	62	LDRFIKDTTHELNTPVTAIITNIETIDKSLLDDKTLRKINRIEIGAKTISNIYEDL
157737044	1.48973e+06	Arcobacter butzleri RM4018	_ two component system histidine kinase/response regulator fusion protein _	67	FFLKKIIHEMNTPLSIINLNIDNLESTLGHKEEFETIKASSKSLSSIYNDLYYLSKK
157736769	1.48945e+06	Arcobacter butzleri RM4018	_ two-component sensor histidine kinase _	67	QKSFIKNSVHEINTPLSIIRTNIDLLKMKIPNNNYITNIESGSKTIQYIYDDLSYLIK
157736681	1.48936e+06	Arcobacter butzleri RM4018	_ two-component sensor histidine kinase _	7	GSLAAGITHEINTPLTYIKGNLEMMSYDISDLPDGDIKDRMLFDSEKMKEGINRIANIVESMREMAQ
157736635	1.48932e+06	Arcobacter butzleri RM4018	_ two-component sensor histidine kinase _	8	KKELFIGIAHELKTPLAVMKLKNEVLLKKKREIQQYEEALKLTIKEIDDMNIMISSILDIGRTE
157736694	1.48938e+06	Arcobacter butzleri RM4018	_ two-component sensor histidine kinase _	8	MSQFSSDASHELKTPLTIIKGEMEVTLRKDRTINEYKEALKTSLEEISGIEQTINDLLFLAKNEQ
157738300	1.49098e+06	Arcobacter butzleri RM4018	_ two-component sensor histidine kinase _	98	SKDLFMRNMMHELKTPITKAMFIAETLEDDKTRENLQRAFKRMDDIIKELATVEKL
56478892	160481	Aromatoleum aromaticum EbN1	_ sensory transduction histidine kinase _	0	KSAFLAAMSHEIRTPMNGVMGLIEVLARTSLSEHQADLVATICGSSSTLLRIIDDILDFSKIEAG
56477768	159357	Aromatoleum aromaticum EbN1	_ nitrogen assimilation sensor kinase _	10	RELIRNLAHEIKNPLGGIRGSAQLLERELGDPQLREYTEVIIAEADRLQDLMSRLLT
56477575	159164	Aromatoleum aromaticum EbN1	_ complex two-component hybrid sensor protein _	12	SKSRFLAAASHDLRQPMHALGLFIAELSQHTHAPASRRLVERIAASAEAMENLLDSLLDISKLDAG
56479149	160738	Aromatoleum aromaticum EbN1	_ sensor histidine kinase _	13	ILAGVSHDLRTPLARLRLGVEMSGAPETEVAAMVADVEEMDRIIGQFLDFGRGE
56477118	158707	Aromatoleum aromaticum EbN1	_ putative two component sensor _	14	ESFSYAISHDLKAPLRGIDGYSQILLEDYRDRLDDEGRQFLANIRRGVAQMHELIEDLLAYAHIER
56479336	160925	Aromatoleum aromaticum EbN1	_ sensory box histidine kinase _	14	KAFSYSVSHDLRAPLRAIDGFARILEEELGERIDPDAREHIVRIRKAGMRMSHLIDDLIKLAQL
56477024	158613	Aromatoleum aromaticum EbN1	_ sensory transduction histidine kinase _	15	EVARRLAHEIKNPLTPIQLSAERLAYKLADRVDAEGREILERATRTIINQVESMKNLVNGFRDYARL
56475503	157092	Aromatoleum aromaticum EbN1	_ two-component sensor kinase _	16	MGEMASTLAHELNQPLAAIANYCMGCVTRIQSGNVRSEDLLVAMQKASFQAERAGKIIRRVREFVKK
56476750	158339	Aromatoleum aromaticum EbN1	_ two-component sensor _	16	MGQFASALAHELGQPLNACQSYLAGLRHRLAPELSVRPDLREAVDWMDLHLTQSGDIVRNVRSFV
56477165	158754	Aromatoleum aromaticum EbN1	_ sensor histidine kinase _	16	LGELSGTLAHELNQPLAAIGNYAESLRRRIDNGRLTGEAVREASSEISGQAERAAAILGRIRDFAKKRA
56477789	159378	Aromatoleum aromaticum EbN1	_ two component sensor protein _	16	MGEMASTLAHELNQPLAAIASYNTGCLNRLEQATIDRDELRDIHAKLGRQARRAGEIIRRVHDFVRR
56477140	158729	Aromatoleum aromaticum EbN1	_ sensory transduction histidine kinase _	1	MRRDFIANVSHELRTPLTVVIGFLETLIDAHEDLEPAEAMRYLRLAFDQSWRMQSLIEDLLTLSALETG
56475528	157117	Aromatoleum aromaticum EbN1	_ fusion Na-dependent permease/histidine kinase domain-containing protein _	21	KDDFMSSVSHELRTPLTSIRAFSEMLLDDPDIALPDRMRFLGIIVSETERLTRLVNQVLDLAKIESG
56478485	160074	Aromatoleum aromaticum EbN1	_ hybrid sensor component of two-component regulation system _	23	SLGQFASGIAHEINNPLGLVSGFAEELQSLMEAIPNAAQIPDLEIIRDGLTTIQEQAQRCKAITDNLLLFSRRQS
56479368	160957	Aromatoleum aromaticum EbN1	_ two-component hybrid sensor kinase/response regulator _	24	AKDEFLAIVSHELRSPLNALKGWSQVLTASGNPEPATVLRAAEAIKRNIDHQARLIDDLLDTSRIIS
56477967	159556	Aromatoleum aromaticum EbN1	_ histidine kinase-like ATPase _	27	RTRILAAISHDLQTPITRLRLRAELVEDEAVRAKIQSDLDAMQALAKEGLDYAR
56479140	160729	Aromatoleum aromaticum EbN1	_ sensory transduction histidine kinase _	2	KDHFLASMSHELRTPLNAVIGFTGTLLMKLPGELNPEQTRQLEIVRNNARHLLALINDLLNLAKIEAG
56475846	157435	Aromatoleum aromaticum EbN1	_ complex regulator protein _	2	KSQFLANMSHELRTPLNSLMILSSLLMQNKDGNLSEKQVEFASTIHSAGTDLLDLINDILDLSKIEAG
56475945	157534	Aromatoleum aromaticum EbN1	_ sensory transduction histidine kinase _	38	RTRVLRHVSHELKTPLASLREGIALLKDGVVGELTAGQHEVVGILEHNTRALQLRIEGLL
56475963	157552	Aromatoleum aromaticum EbN1	_ sensor protein histidine kinase _	3	LGTMVGGVAHQLNNPLVGVVNMAQLATREVEDPERTRELLGEIRRAGEDCRTLVRRMLEFSKV
56476058	157647	Aromatoleum aromaticum EbN1	_ sensor histidine kinase transcription, regulator protein _	5	QQRFIADAAHQMRTPLTGLKMQTDLALLETDPEQLRESLQRIADSTDRASHLITQLLSLARAEA
56479000	160589	Aromatoleum aromaticum EbN1	_ sensor histidine kinase _	5	KRFLADAAHELRTPLAVLRIHAQNALDAPDPADRAESLHQLVHGVDRSTRLVAQLLTLARLEPG
56477556	159145	Aromatoleum aromaticum EbN1	_ sensory box histidine kinase/response regulator,N-terminal part _	6	GQLTGGLAHDFNNLLTIIIGNLAELKSKLPPDGPAGEHLEPALHAARRGAELIKRLLTFSRGQ
56477376	158965	Aromatoleum aromaticum EbN1	_ putative sensory box histidine kinase/response regulator _	6	GQLSGGLAHDFNNMLTVVMGNLAGLREARPDDGALQEFVAPAMQAAQGGAQLIERLLTFSRQQ
56477308	158897	Aromatoleum aromaticum EbN1	_ two-component sensor _	70	RLFTSDVSHELRTPLMIVATSCELLEAVSLPPRERDLVARIGRAAEEMGDLVQTFLTLVRMR
56479283	160872	Aromatoleum aromaticum EbN1	_ histidine kinase _	7	LGSLLAGVAHELNNPLSVVVARAVMLEEQGDPATQAAAAKIRIAAERCARIVRTFLAMARQQQ
56476559	158148	Aromatoleum aromaticum EbN1	_ two component sensor regulator _	8	LSDFSADIAHELRTPVSNLMTQTAVCLSRPCNADEYRDVLASNLEEYERIARMVGDMLFIAKAENG
56477646	159235	Aromatoleum aromaticum EbN1	_ sensor kinase PilS _	91	ALGRLTASMAHEIRNPLSAVMQAAELLTEEKRADVQVRLVRIINDNARRIERMVRDVLALGRREE
119962503	948930	Arthrobacter aurescens TC1	_ signal transduction histidine kinase _	0	KSEFLATMSHEIRTPLNAVIGLTSLMMDTPLSEGQRQYAQGVKGAGEVLLTLINDILDFSKLEAG
119960733	946530	Arthrobacter aurescens TC1	_ signal transduction histidine kinase _	11	SQRRLIADTSHQLRNPVGALRLRIDLLQLALRSEPGKEAAAGVVAELERVEEMLEGVLKLATAEH
119964062	948728	Arthrobacter aurescens TC1	_ sensor histidine kinase _	19	MRTSILRAVSHDLRTPLAGIKLAVSSLRQEDVSFPPDVERELLETIEEYADRLDHLVDNLLDMSRITA
119961879	946688	Arthrobacter aurescens TC1	_ signal transduction histidine kinase _	1	RNDFVANVSHELKTPVGAISLLAEALEASPDDEEAVRRFAKRMHKESGRLAALVQDIIELSRLQ
119964150	947343	Arthrobacter aurescens TC1	_ signal transduction histidine kinase _	1	RRELVSWISHDLRTPLASMRAMTEALEDGMASDVQGYYRKIIGQTEQMTAMVNDLLELSKIQAG
119962088	948935	Arthrobacter aurescens TC1	_ two-component sensor histidine kinase _	37	AKTDFLATVNHELRTPLTSITAYLDMIQDGSGGPVPEGIRKMLDVIARNSDRLRRLIEDMLTVSMQD
119962540	948411	Arthrobacter aurescens TC1	_ signal transduction histidine kinase _	93	MQQRFVSDVSHELRTPLTTVRMAAEVLFDAREDFDPMNKRSAELLYHQVERFQSLLSDLLEISRFDAG
220911491	2.4868e+06	Arthrobacter chlorophenolicus A6	_ histidine kinase _	11	SQRQLIADASHQLRNPIGALRLRLDVLQLELKTGREHDAAASAVAELERVEEILDDVLKLAAAE
220913613	2.48892e+06	Arthrobacter chlorophenolicus A6	_ histidine kinase _	11	QRQFVDDASHELRTPLTIIGGHLQLLQPADAMDVAETRVLLLEEVDRMQSLVNELLVLARSG
220912471	2.48778e+06	Arthrobacter chlorophenolicus A6	_ osmosensitive Kplus channel signal transduction histidine kinase _	19	TSILRAVSHDLRTPLAGIRLAVTALGRQRDKTTAEEQTEMIDTIDSYSGRLENLVGNLLDMSRIDS
220911624	2.48693e+06	Arthrobacter chlorophenolicus A6	_ histidine kinase _	1	RNDFVANVSHELKTPVGAISLLAEALESSADDEMAVRRFAKRMHKESGRLAALVQDIIELSRLQ
220910938	2.48625e+06	Arthrobacter chlorophenolicus A6	_ GAF sensor signal transduction histidine kinase _	1	LAEFAGRISHDLRNPLTSVLGYVELGQMSDGAASDPDLAGYLEVAAGSGQRMLSMIEDVLSYAT
220911673	2.48698e+06	Arthrobacter chlorophenolicus A6	_ histidine kinase _	33	MRRFAADASHELRTPLVTIRGFSELYRHGALTTDEDVATAMGRIESEAKRMGSMVEDLLLLARLDE
220913187	2.4885e+06	Arthrobacter chlorophenolicus A6	_ histidine kinase _	93	MQQRFVSDVSHELRTPLTTVRMAAEVLYDARDDFDPINKRSAELLYNQVERFQSLLSDLLEISRFDAG
119900234	935447	Azoarcus sp. BH72	_ putative hybrid sensor and regulator protein _	0	KSLFVANMSHEIRTPMNGVLGMTELLLTTELDDEQRDFAETARHSAQALLGILNDILDFSKIDAG
119898866	934079	Azoarcus sp. BH72	_ putative two-component hybrid sensor and regulator _	0	AKGEFLANMSHEIRTPMNGILGMTDLLLDSALAPEQRDYLQTVKSSAEALLTLLNDILDFSRIEAG
119898773	933986	Azoarcus sp. BH72	_ putative hybrid sensor and regulator _	0	KANFLANMSHEIRTPMNAVIGMTHLVLNTDLTRQQRDYLKKIQGSSQHLLGIINDILDLSKIEAG
119899974	935187	Azoarcus sp. BH72	_ putative hybrid sensor and regulator protein _	0	AKSDFLANMSHEIRTPMNGIIGMTELALDTRLDPTQRDYLNIVLSSAESLLVIVNDILDFSKIEAG
119898693	933906	Azoarcus sp. BH72	_ putative sensor-regulator protein _	0	AKSDFLARMSHEIRTPMNAVIGLTHLALRTELSPQQRDYLRKIRGSSQALLGIINDILDFSKIEAG
119896994	932207	Azoarcus sp. BH72	_ sensory histidine kinase CreC _	10	VQSLAHELKSPLTAVRGAAELLAEAPSADDRARFVGHIGEQAERMQLIIDRLLALARVEQ
119897027	932240	Azoarcus sp. BH72	_ nitrogen regulation protein NR_II_ _	10	NRELIRNLAHEIKNPLGGIRGSAQLLERELADPQLREYTEVIIAEADRLQDLMNRLLTS
119899727	934940	Azoarcus sp. BH72	_ putative virulence regulator protein _	12	AKSRFLAAASHDLRQPMHALGLFISELAQQSSSHHERRLVQRIAASAEAMENLLDSLLDISKLDAG
119898653	933866	Azoarcus sp. BH72	_ putative sensor kinase/response regulator hybrid protein _	12	AKSRFLAAASHDLRQPLSALSLYVGTLERKLPASERALASGIGDCVTHLSELLSNLLDLSKLEAG
119897999	933212	Azoarcus sp. BH72	_ osmolarity sensor protein _	13	ILAGVSHDLRTPLARLRLGIEMSGAPEDEVGAMVADIEEMDRIIGQFLDFGRG
119896345	931558	Azoarcus sp. BH72	_ sensor histidine kinase _	13	RTQILAAISHDLKTPLTRLRLRVGALPADEQARARIEADIDAMSHLVEEGLDYARS
119898748	933961	Azoarcus sp. BH72	_ putative sensory box histidine kinase _	14	DSFAYAVSHDLRSPLRAMSGFAQALLEDYGDRLDADGRGFLDQIILASRKMNDLIEGIMELSRSTG
119897953	933166	Azoarcus sp. BH72	_ putative two-component system sensor protein _	14	EAFSYSVSHDLRAPLRAIDGFARILEEELEEKLDETARSHLDRIRKATQRMAHLIDALIELARLT
119898747	933960	Azoarcus sp. BH72	_ putative two-component system sensor protein _	14	LEDLAYALTHNLRAPLRAINGFARLLLEGHAERLNAEARDELMQIQRAGGRMGDMLNGILALLR
119897875	933088	Azoarcus sp. BH72	_ putative two-component hybrid sensor and regulator _	14	LEAFSSSVSHDLRAPLRTIQGYADLLATRVDPPLEGTPLSYVERMRSSARRMQVLIEDLLKLSKV
119897878	933091	Azoarcus sp. BH72	_ putative two-component system sensor protein _	14	EAFSYSVSHDLRAPLRVIDGYSALLESEYAEQLDSDARGLLGRMRLAVQRMGELIDDLLDLARMS
119900272	935485	Azoarcus sp. BH72	_ nitrogen regulation protein _	15	EVARRLAHEIKNPLTPIQLSAERLAFKLADQLDGDGREMLERSTRTIVNQVESMKNLVNAFRDYARLPA
119898963	934176	Azoarcus sp. BH72	_ putative sensor histidine kinase _	16	LGELSGTLAHELNQPLATITNYAHSLRRRADNQRLTDAAVREAAAEIAEQAERAAGILGRIRHFARKR
119897209	932422	Azoarcus sp. BH72	_ two-component sensor kinase _	16	MGEMASTLAHELNQPLAAIASYNTGCLNRLEADEFDRDELRDIHEKIGRQARRAGDIIRRVHDFVRR
119897666	932879	Azoarcus sp. BH72	_ putative two-component sensor kinase _	16	MGEMASTLAHELNQPLSAIANYCAGCVTRMQGDNWKQEDILGAMQKASFQAERAGKIIRRIREFVKK
119898206	933419	Azoarcus sp. BH72	_ sensor histidine kinase _	18	ALGQMAAGVAHELNQPLQALRGFAGNSLVFLERGRLEPLTDNLRQINELVERMARLTAQLKVFASRQ
119896457	931670	Azoarcus sp. BH72	_ phosphate regulon sensor protein _	1	MRQDFVANVSHELRTPLTVVGGFLETLIDGAGDFEPDDVQRYLRLALEQSNRMRHLIEDLLTLSALETG
119898703	933916	Azoarcus sp. BH72	_ two-component system sensor protein _	21	KDDFMSSVTHELRTPLTSIRALSEMLYEDPRIGLEDRTRFLGIIVSEAERLTRLVNQVLDLAKIESG
119898741	933954	Azoarcus sp. BH72	_ putative two-component system sensor protein _	22	AKSDFLSSMSHELRTPMNAVLGFAQLLECDDTLTADQRDNVAEILKAGGHLLTLINEVLDLARIEAG
119896946	932159	Azoarcus sp. BH72	_ putative two-component sensor histidine kinase _	22	KSRYVTSISHELRTPLNSILGYAQILDGDEAIPPHRRQAVSVIKKSGEHLLSLIEGTLDIARIESG
119898108	933321	Azoarcus sp. BH72	_ putative two-component hybrid sensor and regulator _	24	AKDEFLAIVSHELRSPLNALKGWSQVLIGSREPDAALVARAAEAIKRNIDHQTRLIDDLLDSSRIIS
119899036	934249	Azoarcus sp. BH72	_ putative sensor histidine kinase _	27	RTRILAAISHDLQTPITRLRLRAEMVDDDTLRGRIQSDLDAMQALVKEGLAYAR
119899905	935118	Azoarcus sp. BH72	_ putative sensor histidine kinase _	27	RDRFLAAVSHDLRTPLTRMKLRVETLAASGEGEAHRRLREDIGEMASMLDATLNYLR
119896749	931962	Azoarcus sp. BH72	_ putative two component sensor kinase _	29	SAIAHDMRRPLIALRNAIDEARRSPGADPALRTQLEGLRDQTEELLRTFSALLSLARIEAG
119897783	932996	Azoarcus sp. BH72	_ putative histidine protein kinase _	2	KDHFLASMSHELRTPLNAIIGFTGTLLMKLPGPLNEDQEKQLRTVQRSASHLLSLINDLLDVARIEAG
119899955	935168	Azoarcus sp. BH72	_ putative sensor histidine kinase _	32	SLGLMVAGVAHELNTPLGSALMALSTAREGVATLEAQIGTGLRKSDLTSFLATSHEGLELAHRAVSRAADLVRR
119899058	934271	Azoarcus sp. BH72	_ putative two-component system sensor kinase _	38	RNRVLRHVSHELKTPLASLREGIALLTDGVPGPLNAAQREVTGILAANARSLQERIEQLLDY
119896364	931577	Azoarcus sp. BH72	_ putative sensor histidine kinase _	39	GELTAGVAHEINNPVAVIQGNLELVRELLGGDSAPVADELAQIDAQVGRIHGIVTKLLQFARP
119899781	934994	Azoarcus sp. BH72	_ putative sensor histidine kinase _	39	GELTAGVAHEISNPTAVIQGNLELLREELGEHATPVLNEIRLIDEQVNRIRKIVTKLLQFARPG
119899005	934218	Azoarcus sp. BH72	_ putative sensory box sensor histidine kinase _	41	MGEMVAGLAHQLRTPLAAALLYTGNLRQPELGAPERAKVADRAIERLRYLERLIRDMLLFARGDS
119899089	934302	Azoarcus sp. BH72	_ two component sensor protein _	49	TSVLAALSHDLRTPMTVLIGLADSLVMSRDPLPPEAHQTATSLLHQARALSGILNNVLDMARLHSG
119899384	934597	Azoarcus sp. BH72	_ sensor for high-affinity potassium transport system _	49	NSILASISHDIRTPLTVLFGLADALALSEGRLGSEEREAAHAIRDQAGRLHDMVDKLLDMARLQAG
119899646	934859	Azoarcus sp. BH72	_ two component system sensor protein _	50	ALGRLTASMAHEIRNPLSAVTQAAELLTEEKRTDMQLRLARIINDNARRIERMIRDVLALGRREQ
119896554	931767	Azoarcus sp. BH72	_ two-component system histidine kinase _	5	QRFTADAAHELRTPLAALRIQAQVAARAGEDSAARERALDQVIAGVDRMTHLVDQLLTLARLE
119897267	932480	Azoarcus sp. BH72	_ putative two-component system histidine kinase _	5	QQRFIADAAHQMRTPLTGLKMQTDLALLENDPEQLRASLTHIADSADRASHLINQLLSLARAEA
119899962	935175	Azoarcus sp. BH72	_ two-component system histidine kinase _	5	QRAFVADAAHELRTPLAALQLQLQLTERAGSEAERRAALGELRQGLLRATRVVQQLLTLARQ
119896985	932198	Azoarcus sp. BH72	_ putative hybrid sensor and regulator protein _	6	GQLTGGLAHDFNNLLTIIIGNLSALQTQLGDGPGAEYVAPALQASRRGAELIKRLLSFSRRQ
119899449	934662	Azoarcus sp. BH72	_ two-component system sensor protein _	70	TLFTSDVSHELRTPLMAIASTCELLLEELPAGTRAHEQLRRLQHGCEEMRELVETFLCLAR
119896428	931641	Azoarcus sp. BH72	_ putative hybrid sensor and regulator protein _	7	LGQLIAGIAHEINTPLGSIASSIDTIIA
119900099	935312	Azoarcus sp. BH72	_ hydrogen uptake histidine-kinase _	7	SLGRLVAGVAHELNNPISFILGNVHALKRYAGRLESYLGAIHGGDSAEHLAQLRTRLRIDRLLGDLPALIDGTIEGAERTRDIVDGLKRFSAIDR
119899235	934448	Azoarcus sp. BH72	_ two component sensor kinase _	8	LSDFSADIAHELRTPVSNLMTQTEVALSHARSPDEYREVLASNLEEYERIARMVSDMLFLAQAENG
119899672	934885	Azoarcus sp. BH72	_ putative two-component system sensor protein _	9	LETFAYSVSHDLKAPLRGIDGYSHLLLEDHSDRLDDEGRLFISHIRTGVRQMARLIDDLLAYSRVE
158425990	1.52728e+06	Azorhizobium caulinodans ORS 571	_ sensor protein _	0	AKSQFLAVMSHEIRTPMNGILGMVRLVLDGPLEAAQRERLRVVLRAAEALQVTLDDVLDLSELEQG
158424711	1.526e+06	Azorhizobium caulinodans ORS 571	_ nitrogen regulation protein _	10	SALASMLAHEIKNPLSGIRGAAQLLEQSAGDEDRALTRLICDEADRIVKLVDRMEVFS
158425547	1.52684e+06	Azorhizobium caulinodans ORS 571	_ response regulator receiver _	12	SKTRFLAAASHDILQPLNAARLYVTSLVERTKGGEGARLAANIDASLEAVEEILVALLDISRLDSG
158425599	1.52689e+06	Azorhizobium caulinodans ORS 571	_ periplasmic sensor signal transduction histidine kinase _	13	RTAMLAGVSHDMRTILTRFKLELAFLPDGPEVEALRKDVDELQGMLEAYLAFARGDGG
158424708	1.526e+06	Azorhizobium caulinodans ORS 571	_ nitrogen regulation protein ntrY _	15	DVARRIAHEIKNPLTPIQLSAERLKRKFGRHVTQDREIFDQCTDTIIRQVGDIGRMVDEFSSFARM
158422239	1.52353e+06	Azorhizobium caulinodans ORS 571	_ sensor protein _	16	LGEMATAIAHELNQPLAVIKMAVANARRLVLSEADPEAITSKLDRIGAQVDRAKRITDQVRRYARM
158424916	1.52621e+06	Azorhizobium caulinodans ORS 571	_ histidine kinase A _	16	ALGELASGIAHELTQPLTALLSQSQAARRLARPGSDPALLEQALEANVREARRAGEMLKRMRDY
158426278	1.52757e+06	Azorhizobium caulinodans ORS 571	_ sensor protein fixL _	16	ALGEMASTLAHELNQPLSAIANYIKGSRRLLDDGDPKRIPMLQGALDKAAEQALRAGQIIRRLRDFVSRGE
158424637	1.52593e+06	Azorhizobium caulinodans ORS 571	_ two-component sensor histidine kinase _	18	LGQIAASVAHEVNQPVAAIRTFAENARQFLDRGDESTARANLAIIGDLTERVGIITGELRDFARKT
158421749	1.52304e+06	Azorhizobium caulinodans ORS 571	_ histidine kinase A _	18	GQLSAGIAHEINQPLAALSTLSANAVRFLERNDLATVRLNLGRISDLVARMGALTGQLRSFARRSTG
158422790	1.52408e+06	Azorhizobium caulinodans ORS 571	_ sensor protein _	18	SLGEVATGLAHEINQPLGVIRLAATNALTGLQKGMPVEHMEAKLKRIIQQTVRMSRIIDHMRIFGR
158423192	1.52448e+06	Azorhizobium caulinodans ORS 571	_ osmosensitive Kplus channel signal transduction histidine kinase _	19	ILLASISHDFRTPLSSILGASSSLIEYGARIDPEQRRDLLSQIREEADHLDSMVRNLLSMTRLEAG
158425662	1.52695e+06	Azorhizobium caulinodans ORS 571	_ periplasmic sensor signal transduction histidine kinase _	1	MRADFVANASHELRTPLASLSGFIETLLGPAKNDAAARERFLGIMGAQARRMSRLIDDLLSLSRIE
158425731	1.52702e+06	Azorhizobium caulinodans ORS 571	_ multi-sensor hybrid histidine kinase _	22	KSRYVVGISHELRTPLNAILGYAQLLERDTSIPAHRRDAIRVVRRSSEHLSGLIDGLLDISKIEAG
158424378	1.52567e+06	Azorhizobium caulinodans ORS 571	_ transcriptional regulator _	27	RMRIVAAAAHDLRTPLTRMRLRAEFLEEEREQWLSDLSELDRIADSAIRL
158422717	1.52401e+06	Azorhizobium caulinodans ORS 571	_ sensor protein _	2	AKSRFLAAMSHELRTPLNTILGFSELLATDTEQRIDARRKEDYARIIHESGQHLLGVVNDILDLSRVEAG
158424746	1.52604e+06	Azorhizobium caulinodans ORS 571	_ PAS protein _	2	AKSEFLANMSHELRTPLNAIIGFSEIMESGMFGPLGSDKYREYCSDIKGSGTYLLDVINDILDMSKIEAG
158425532	1.52682e+06	Azorhizobium caulinodans ORS 571	_ periplasmic sensor signal transduction histidine kinase _	2	AKSRFLAEMSHELRTPLNAVIGFSEVMAQEVLGPHANAAYRDYAQDIHASGRHLLALADDILDLARIETG
158422334	1.52363e+06	Azorhizobium caulinodans ORS 571	_ ATP-binding ATPase _	2	KNAFVGHVSYHLRTPLNSLIGYAHMLAEGVAGEMNPRQREFMTHVNQSADALRELIDDILDLATIDAG
158423872	1.52516e+06	Azorhizobium caulinodans ORS 571	_ two component sensor kinase _	2	VRRVSHDLRDPLTVLLGFVDSVRSNLYGPVGSRRYQQQAETAAAAGQALVDTLDDL
158422968	1.52426e+06	Azorhizobium caulinodans ORS 571	_ sensor protein _	30	MGSFATSIAHEINQPLATLVAHAEAGLRWLNRPEPDLGEVTKSLQSISQAGRRAADIITALRALVK
158421817	1.52311e+06	Azorhizobium caulinodans ORS 571	_ sensor nodulation protein _	30	LSQLTTSIAHEVSQPLAGIATSASASRRWLTQQPPNVERALAAIERVASDACRANDVLARVRGMARREA
158423904	1.5252e+06	Azorhizobium caulinodans ORS 571	_ signal transduction histidine kinase _	30	LGELATSIAHEVNQPLAAIVTNGEAGLRWLQRDVPDLGEVQLSMSRMISNAQRASNVVGRLRALVRRDA
158424722	1.52601e+06	Azorhizobium caulinodans ORS 571	_ ATPase _	30	MGELVASVAHEISQPLAAIVANASAGIQWLKRSPPRADQAEQVLARIAAQGTKAGDVIRGLRSIS
158422984	1.52428e+06	Azorhizobium caulinodans ORS 571	_ sensor protein _	30	GELTASIAHEVNQPLAAVVTNGEACLRWLRRPVPDIGEAEKTVTRMIANARRASDVIARLRALVRRGE
158426316	1.52761e+06	Azorhizobium caulinodans ORS 571	_ histidine kinase A _	31	DGLAAAAAHELGTPLATIALVVKELEHSVPKNDPHAEDIALLRDQVKRCRDILQKLTSLGSGD
158425690	1.52698e+06	Azorhizobium caulinodans ORS 571	_ histidine kinase _	34	SFAADVAHELKNPLTSLRSAVETLPLAKSDASRGRLLEVIQHDVKRLDRLISDISDASRLDA
158423290	1.52458e+06	Azorhizobium caulinodans ORS 571	_ sensor protein _	3	GQLAGGVAHDFNNVLTAIIGYCDLLLASHRPSDPSFPDIMQIKQNANRAAGLVRQLLAFSRRQT
158423276	1.52457e+06	Azorhizobium caulinodans ORS 571	_ ATP-binding region histidine kinase _	4	LGEAAAVIAHEIRNPLGIIKTSTELVRRKTQLAPSEDRLMGFVLEEVNRIERLVADLLDYVRPD
158425273	1.52657e+06	Azorhizobium caulinodans ORS 571	_ histidine kinase A _	53	SFAYIVSHDLRAPLVNIMGFTSELEALRTDLFDRLADLRRRVGEEASDSDEDLDKDFSEAFGFIKASITKMDRLINAILDLSRQG
158423578	1.52487e+06	Azorhizobium caulinodans ORS 571	_ ATP-binding protein _	5	MMQRFIADAAHQIRTPLAAIDAEAELLSDELDDPARMDPLRNRIADVGRLASQLLDHAMVLHRME
158423565	1.52486e+06	Azorhizobium caulinodans ORS 571	_ ATP-binding protein _	5	QRRFVANAAHQLRTPLALLATQATFARRSGNGVERDQALAGVEESTRRLARLAAQLLTLSRAEPG
158423045	1.52434e+06	Azorhizobium caulinodans ORS 571	_ PAS/PAC sensor hybrid histidine kinase _	6	GQLTGGIAHDFNNLLTGIIGSLDLVRRRIKPDWPSDVDRFLTVATSSAERAASLTQRLLAFARRQS
158421976	1.52327e+06	Azorhizobium caulinodans ORS 571	_ two-component sensor histidine kinase _	77	MKNEFVSTVSHELRTPLTSIAGSLGLLAGGATGSLPEGAQRLVTIASQNCRRLVRLINDILDIEKMQS
158422218	1.52351e+06	Azorhizobium caulinodans ORS 571	_ HupT protein _	7	SLGRLVAGVAHELNNPISFVYGNAHTMKRYAERLATYLDALHGAPSPAAVSGLRGELKIDRTLAELGPTLAGMLEGAERVRDIVADLRRFSSDR
154687435	1.4226e+06	Bacillus amyloliquefaciens FZB42	_ YvrG1 _	118	REEWIAGLSHDLKTPLSTIYGYSMMLESKQYDWTPEEVKEMGQIVREKSEYMSKLIEDLN
154688063	1.42322e+06	Bacillus amyloliquefaciens FZB42	_ MrsK2 _	118	REEWMAGVSHDLKTPLSVIKGYTVLLSSNEYEWENQQVRDFSLIMEERVEYMEKLIEDF
154688131	1.42329e+06	Bacillus amyloliquefaciens FZB42	_ putative signal transduction histidine kinase _	11	RQFVSDASHELKTPLTSIHGFIEMLMRGAAEKPEQKEKALQSMYAESARANKLIEDLLFLAKID
154687899	1.42306e+06	Bacillus amyloliquefaciens FZB42	_ putative two-component sensor histidine kinase _	131	SMRKMLSNISHDLKTPLTVILGYIEIINNDKSLTSEKVMSLLKTVNLKTVEVLALINRFFELVKLESG
154686245	1.42141e+06	Bacillus amyloliquefaciens FZB42	_ YvrG _	192	MREEWISHISHDIKTPLASIQGYAEIIQDPNYHLTAEQIREYAQIIESKSLYMKDVMEDLNLTTR
154688138	1.4233e+06	Bacillus amyloliquefaciens FZB42	_ YycG _	1	RREFVANVSHELRTPLTTMRSYLEALAEGAWENKDIAPRFLMVTQNETERMIRLVNDLLQLSKFDS
154687042	1.4222e+06	Bacillus amyloliquefaciens FZB42	_ PhoR _	1	MRKDFVANVSHELKTPITSIKGFTETLLDGAMKDEKALSDFLSIILKESERLQSLVQDLLDLSKMEQ
154684869	1.42003e+06	Bacillus amyloliquefaciens FZB42	_ YclK _	1	RRQFIADVSHELRTPLTTINGLVEGLNSNTIPEKDKEKCFSLISEETKRMLRLVKENLDYEKIRS
154687414	1.42258e+06	Bacillus amyloliquefaciens FZB42	_ CssS _	1	RTLLQNISHDLKTPVMVIRGYTQSIKDGIFPKGDLETTIDVIEGEAEKLEKKIKDLLYLTKLD
154686556	1.42172e+06	Bacillus amyloliquefaciens FZB42	_ ResE _	21	REDFIANVSHELRTPISMLQGYSEAIVDDIASTEEEKKEIAQIIYDESLRMGRLVNDLLDLARMESG
154687604	1.42277e+06	Bacillus amyloliquefaciens FZB42	_ putative two-component sensor histidine kinase _	21	KQEFISNVSHEIQTPLTSLKGYAHLLKKPDLSYEERGRYLHIIETETERLSKISENLLKLTALE
154685043	1.4202e+06	Bacillus amyloliquefaciens FZB42	_ two-component sensor histidine kinase _	26	KSELISSVSHDLRTPLTSIIGYLDLLKKEQYNSKAQFQEYLETIYSKSQRLKYLIDELFEYTHL
154686838	1.422e+06	Bacillus amyloliquefaciens FZB42	_ YrkQ _	26	SLVTEMSHDMRTPLTSLIMNLEFAKKEGGEAGTSKDRYVANAYGKALQLKNLSDNL
154685775	1.42094e+06	Bacillus amyloliquefaciens FZB42	_ KinD _	4	GTLAASTAHEIRNPLTGISGFIQLLQKKYKSEEDQLYFSIIEQEIKRINQIVSEFLVLGKPTA
154685810	1.42097e+06	Bacillus amyloliquefaciens FZB42	_ KinA _	4	GQLAAGIAHEIRNPLTAIKGFLQLMKPTMEENEHYFEIVFSELSRIELILSELLMLAT
154685764	1.42093e+06	Bacillus amyloliquefaciens FZB42	_ KinE _	4	GELAAGIAHEIRNPMTALKGFIQLLQGSIEGEYSLYFNVITSELKRIESIITEFLILAKPQA
154685856	1.42102e+06	Bacillus amyloliquefaciens FZB42	_ KinC _	4	GELAAGIAHEVRNPLTSVSGFLQLMKAQYPERTDYFDIIFSEIKRIDLVLGELLLLAKPQ
154687256	1.42242e+06	Bacillus amyloliquefaciens FZB42	_ KinB _	4	SELAASVAHEVRNPLTVVRGFVQLLFSGEQLQDKSHSGYQKLVLSELDRAQTIITNYLDMAKQD
154687498	1.42266e+06	Bacillus amyloliquefaciens FZB42	_ SpaK _	83	KKEQIGALAHDIKIPATIIKGNAELLQLTEPDEEQAEYAQYILDAGNKIEHYVGQLIHLSKAEE
30262228	844605	Bacillus anthracis str. Ames	_ sensor histidine kinase _	11	QQQFVSDASHELRTPLTVIESYAKLLKRWGMKKQDVLEESVEAIYSEAVRMKGMTNQMLLLANS
30260729	843106	Bacillus anthracis str. Ames	_ sensor histidine kinase _	11	QQQFVSDASHELRTPLAVIQSKTDILFQSPSATIEEKAMDISTISKECRRLSKLVANLLLLARSDS
30265078	847455	Bacillus anthracis str. Ames	_ sensor histidine kinase _	130	SRKEFMSMVSHELKTPIAAVMGQLDGMIHGIGAYKDRDKYLKRSYEMMQDINILTEKMSELSKIQN
30264604	846981	Bacillus anthracis str. Ames	_ sensor histidine kinase _	131	SMRKMLSNISHDLKTPLTVILGYTEMLNKDKTMSKEEQQILLEKVHVKTLEVMELIHKFFDLAKLESG
30261227	843604	Bacillus anthracis str. Ames	_ sensor histidine kinase _	142	REEWITGLTHDLKTPLSSIYGYALLLESKQYNWTDRDIQQFGSVMKEKSQYMTTLIDDL
30265286	847663	Bacillus anthracis str. Ames	_ sensor histidine kinase _	164	QKDFLDRITHELKTPLTAIIGYVDLIPKLKAKEDVKESLRYVAVESERLLSLVEELLKSSKYG
30263019	845396	Bacillus anthracis str. Ames	_ sensor histidine kinase _	175	KKELLNKLRHDINTPLTAVRLQLYYLEGEYKGQAPVLESLYEQIQYISDLTNEFNM
30262005	844382	Bacillus anthracis str. Ames	_ sensor histidine kinase _	182	MKNEFIASISHEIRTPLTGIKGWSETLKTVDHLTEEEIKQGMGIISGETDRLIHLVEELLDFSRLQS
30261558	843935	Bacillus anthracis str. Ames	_ sensor histidine kinase _	1	RKEFISGVSHELKTPLSVIRSFAEGIKDGVSKDTTYYTDVILEETENMNRLIVEMLELAKLESG
30261402	843779	Bacillus anthracis str. Ames	_ sensor histidine kinase _	1	RKEFLANVSHELRTPLSYIKGYSEAILDGVAKGPQQEKVTQLIHKEADRMQRLVHDLLDLAQLE
30265483	847860	Bacillus anthracis str. Ames	_ sensory box histidine kinase YycG _	1	RREFVANVSHELRTPLTTMRSYLEALTDGAWQDPNIAPQFLTVIQEETERMIRLVNALLQLSKLDS
30262826	845203	Bacillus anthracis str. Ames	_ sensor histidine kinase SrrB _	1	LKRFMGDVTHELKTPIALVKAYSMGIKDGLDDGTYIDTIIKQSDHISNLIEELLRFSKLER
30264658	847035	Bacillus anthracis str. Ames	_ sensory box histidine kinase PhoR _	1	MRKDFLANVSHELKTPITSIKGFSETLLDGAMDNKKFCEHFLHIILKESERMQGLIEDLLDLSKIEQ
30261573	843950	Bacillus anthracis str. Ames	_ sensor histidine kinase ResE _	1	MRQDFIANVSHELRTPMVMLQGYSEAILDDIVQTKEEINEFVQIIYDESVRLGKLVNELLDLARMESG
30263159	845536	Bacillus anthracis str. Ames	_ sensor histidine kinase _	202	EKQFTSDASHELRTPTSVIISQCEYALSQRNNPKEMEESLEVILKQSRKMSALISQLLLLARADQG
30264881	847258	Bacillus anthracis str. Ames	_ sensory box histidine kinase _	204	RKEFISGVSHELKTPLSIMKSCISILKDGVAEHKKEYYFQAMEREVDKMDTLILDMLELAKFESG
30263182	845559	Bacillus anthracis str. Ames	_ sensor histidine kinase _	21	MRQEFVSNVSHEFQSPLSSIQGFSKTLQTEKMSVEERNHYLQIIEGESKRMSSLCKQLLTLASLDK
30261987	844364	Bacillus anthracis str. Ames	_ sensor histidine kinase _	21	MRQEFVSNVSHEIQSPLTSIKGFARALQDTNLPEEKRKHYLTIIETETTRLSKLSQNLLKLTLLES
30260741	843118	Bacillus anthracis str. Ames	_ sensor histidine kinase _	21	RGEFLASVAHELLTPLTYMKGYAKVAKRDSLTKEEREEYLQIIEDETDSVTDLVQDLFMLVQLEQ
30260459	842836	Bacillus anthracis str. Ames	_ sensor histidine kinase _	26	SRKQLLSSISHDIRTPLTSIIGYIDALKDGVAASEIEKQEYLKILYMKSNNLKHLVDEIFNMAKLDA
30260447	842824	Bacillus anthracis str. Ames	_ sensor histidine kinase _	26	KNELITNVSHDLRTPLTSIMGYLRLLRDSKYENKEQHDEYTRIAFAKSEQLKNLIEDLFEYTKLTN
30262551	844928	Bacillus anthracis str. Ames	_ sensor histidine kinase _	26	AKSELITNVSHDLRTPLTSIVGYVNLIHHDNYRDEVELRHYIQVIYDKVTRLNALMNDLFEYTRVQ
30264914	847291	Bacillus anthracis str. Ames	_ sensor histidine kinase _	26	SKDQLVVNLAHDLRTPLTSVLGYLDLILKDENLTKEQIKHFSTIAYTKSQRLESLIDELFEITRMNY
30261120	843497	Bacillus anthracis str. Ames	_ sensor histidine kinase/response regulator _	2	KSEFLANMSHELRTPLNSILLLSEMLKENHDNHLSDDEIELATVIHSSGKDLLTLINDILDLSKVEAG
30264081	846458	Bacillus anthracis str. Ames	_ sporulation kinase B _	4	SELAASVAHEVRNPLTVVRGFIQLLESTEDVKNKDYMRLVLAELDRAEQIISDYLNLARP
30261434	843811	Bacillus anthracis str. Ames	_ sensor histidine kinase KinD _	4	GTFAASTAHEIRNPLTGIKGLVALLKEKYKDEQDQFYFSIIEQEIKRINEIVSEFLILGKPT
30262621	844998	Bacillus anthracis str. Ames	_ sensor histidine kinase _	4	GQLAAGVAHEVRNPLTVIKGFIQLFQINKEDQEKYFDLMLSEIERIEAILQEFLSIAKTD
30263588	845965	Bacillus anthracis str. Ames	_ sporulation kinase A _	4	GQLTAGIAHEIRNPLTSLKGFLTLLLPEINEEHKWYIDVMLSEISQMESITSQFMAMSK
30262629	845006	Bacillus anthracis str. Ames	_ sporulation kinase B _	4	SQLAASISHEVRNPLTVVKGFTQLLKTPNLTPESRDEYIKHILEELHRAQGIIDDYLTFAKP
30261439	843816	Bacillus anthracis str. Ames	_ sporulation kinase B _	4	GEMAASISHEIRNPLTSTKGFLQLLQSDTCTEQERKLYIDIAINGIEQANHVLTDYLTFAK
30264845	847222	Bacillus anthracis str. Ames	_ sensor histidine kinase _	4	GKMAATVGHEIKNPLASLKGFTQLQREKHGEDPIYKQMIFEIENMNNMISELMEVA
30262299	844676	Bacillus anthracis str. Ames	_ sensor histidine kinase _	4	LGQMSASFVHEFRNPLTSIMGFVKLLKADHPSLSYLDIISHELDQLNFRISQFLFVSKKE
42779714	976961	Bacillus cereus ATCC 10987	_ sensor histidine kinase _	11	QQQFVSDASHELRTPLAVIQSKTDVLFQSPSATIEEKAMDISTISKECRRLSKLVSNLLLLARSDS
42784220	981467	Bacillus cereus ATCC 10987	_ sensor histidine kinase _	130	SRKEFMSMVSHELKTPIAAVMGQLDGMIHGIGAYKDRDKYLKRSYEMMQDINILTEKMSELSKIQN
42783707	980954	Bacillus cereus ATCC 10987	_ sensor histidine kinase _	131	SMRKMLSNISHDLKTPLTVILGYTEMLNKDKTINKEEQQILLEKVHVKTLEVMELIHKFFDLAKLESG
42780292	977539	Bacillus cereus ATCC 10987	_ sensor histidine kinase _	142	REEWITGLTHDLKTPLSSIYGYALLLESKQYNWTDRDIQQFGSVMKEKSQYMTTLIDDL
42784423	981670	Bacillus cereus ATCC 10987	_ sensor histidine kinase _	164	QKDFLDRITHELKTPLTAIIGYVDLIPKLKEKEDVQESLRYVAVESERLLSLVEELLKSSKYG
42781128	978375	Bacillus cereus ATCC 10987	_ sensor histidine kinase _	182	MKNEFIASISHEIRTPLTGIKGWSETLKTVDHLTEEEIKQGMGIISGETDRLIHLVEELLDFSRLQS
42780661	977908	Bacillus cereus ATCC 10987	_ sensor histidine kinase _	1	RKEFISGVSHELKTPLSVIRSFAEGIKDGVSKDTTYYTDVILEETENMNRLIVEMLELAKLESG
42780488	977735	Bacillus cereus ATCC 10987	_ sensor histidine kinase _	1	RKEFLANVSHELRTPLSYIKGYSEAILDGVAKGPQQEKVTQLIHKEADRMQRLVHDLLDLAQLE
42784659	981906	Bacillus cereus ATCC 10987	_ sensory box histidine kinase YycG _	1	RREFVANVSHELRTPLTTMRSYLEALTDGAWQDPNIAPQFLTVTQEETERMIRLVNALLQLSKLDS
42781807	979054	Bacillus cereus ATCC 10987	_ histidine kinase _	1	RREFFAIVAHELKSPLTVMKGYLEGMIYNIGPYQNRDQYLKKNHQIIESMQQLVREILSMSKLEQ
42781948	979195	Bacillus cereus ATCC 10987	_ sensor histidine kinase SrrB _	1	LKRFMGDVTHELKTPIALVKAYSMGIKDGLDDGTYIDTIIKQTDQISNLIEELLRFSKLER
42783765	981012	Bacillus cereus ATCC 10987	_ sensory box histidine kinase PhoR _	1	MRKDFLANVSHELKTPITSIKGFSETLLDGAMDNKKFCEHFLHIILKESERMQGLIEDLLDLSKIEQ
42780676	977923	Bacillus cereus ATCC 10987	_ sensor histidine kinase ResE _	1	MRQDFIANVSHELRTPMVMLQGYSEAILDDIVQTKEEINEFVQIIYDESVRLGKLVNELLDLARMESG
42784014	981261	Bacillus cereus ATCC 10987	_ sensory box histidine kinase _	204	RKEFISGVSHELKTPLSIMKSCISILKDGVAEHKKEYYFGAMEREVDKMDTLILDMLELAKFESG
42779796	977043	Bacillus cereus ATCC 10987	_ sensor histidine kinase _	21	RSEFLASVAHELRTPLTYVRGYADIALKETTSSKQRLRYLSIIKDESDYITNLVQDLFSLAQMEQ
42782325	979572	Bacillus cereus ATCC 10987	_ sensor histidine kinase _	21	MRQEFVSNVSHEFQSPLSSIQGFSKTLQTEKMSMEERNHYLQIIEGESKRMSSLCKQLLTLASLDK
42781110	978357	Bacillus cereus ATCC 10987	_ sensor histidine kinase _	21	MRQEFVSNVSHEIQSPLTSIKGFARALQDNNLSEEKREHYLTIIETETTRLSKLSQNLLKLTLLES
42779727	976974	Bacillus cereus ATCC 10987	_ sensor histidine kinase _	21	RNEFLASVAHELLTPLTYMKGYAKVAKRDTLTKEEREEYLQIIEDETDSVTDLVQDLFMLVQLEQ
42779376	976623	Bacillus cereus ATCC 10987	_ sensor histidine kinase _	26	KNELITNVSHDLRTPLTSIMGYLRLLRDSKYENKEQHDEYTRIAFAKSEQLKNLIEDLFEYTKLTN
42781026	978273	Bacillus cereus ATCC 10987	_ sensor histidine kinase _	26	MKNEMISNISHDLRTPVTSLIGYADLLGNKLHSNGEECEQYVSILKRKSYELKNQVDDLLEY
42781624	978871	Bacillus cereus ATCC 10987	_ sensor histidine kinase _	26	AKSELITNVSHDLRTPLTSIVGYVNLIHHDNYRDEVELRHYIQVIYDKVTRLNALMNDLFEYTRVQ
42784055	981302	Bacillus cereus ATCC 10987	_ sensor histidine kinase _	26	SKDQLVVNLAHDLRTPLTSVLGYLDLILKDENLTKEQIKHFSTIAYTKSQRLESLIDELFEITRMNY
42780166	977413	Bacillus cereus ATCC 10987	_ sensor histidine kinase/response regulator _	2	KSEFLANMSHELRTPLNSILLLSEMLKENHDNHLSDDEIELATVIHSSGKDLLTLINDILDLSKVEAG
42781735	978982	Bacillus cereus ATCC 10987	_ two-component sensor histidine kinase _	45	QKQFVEDASHELRTPLTIIQGHLSMLNRWGKNDPAVLDKSLQSSLKEVDRLNKLVLELLELSRAES
42783105	980352	Bacillus cereus ATCC 10987	_ sporulation kinase B _	4	SELAASVAHEVRNPLTVVRGFIQLLESTEDVKNKDYMRLVLAELDRAEQIISDYLNLARP
42781730	978977	Bacillus cereus ATCC 10987	_ sporulation kinase B _	4	SQLAASISHEVRNPLTVVKGFTQLLKTSNLTPESRDKYIDHXLEELNRAQEIIDDYLTFAK
42780523	977770	Bacillus cereus ATCC 10987	_ sensor histidine kinase KinD _	4	GTFAASTAHEIRNPLTGIKGLVALLKEKYKDEQDQFYFSIIEQEIERINEIVSEFLILGKP
42780657	977904	Bacillus cereus ATCC 10987	_ sensor histidine kinase _	4	GRIAAGIAHEVRNPLTTVRGYLQFLQETVSPSNKELFKNLLIPELDRANSIITKFLSISKT
42779508	976755	Bacillus cereus ATCC 10987	_ sensor histidine kinase _	4	GQMAAGISHEIRNPMTTVRGFLQLLKEENNYEKHNNYFNLMVEELDRANSIITEFLS
42781721	978968	Bacillus cereus ATCC 10987	_ hypothetical protein BCE_2662 _	4	GQLAAGVAHEVRNPLTVIKGFIQLFQINKEDQEKYFDLMLSEIERIEAILQEFLSIAKTD
42780529	977776	Bacillus cereus ATCC 10987	_ sporulation kinase B _	4	GEMAASISHEIRNPLTSTKGFLQLLQSDTCTEQERKLYIDIAINGIEQANHVLTDYLTFAK
42781388	978635	Bacillus cereus ATCC 10987	_ sensor histidine kinase _	4	LGQMSASFVHEFRNPLTSIMGFVKLLKADHPSLSYLDIISHELDQLNFRISQFLLVSKKE
42782720	979967	Bacillus cereus ATCC 10987	_ sporulation kinase A _	4	GQLTAGIAHEIRNPLTSLKGFLTLLLPEINEEQKWYIDVMLSEISQMESITSQFMAMSK
42783973	981220	Bacillus cereus ATCC 10987	_ sensor histidine kinase _	4	GKMAATVGHEIKNPLASLKGFTQLQREKHEEDPIYKQMIFEIENMNNMISELMEVA
56965404	177136	Bacillus clausii KSM-K16	_ two-component sensor histidine kinase _	118	KQEWIAGISHDLKTPLTYITGYSTLLLTNQYEWSTEEARSFTQEIYDKGKHMEELIQDLNL
56962271	173996	Bacillus clausii KSM-K16	_ two-component sensor histidine kinase _	11	QEQFVSDASHELKTPLTVVESYAKLLKRWGKEKPEVLEEAVEAIYSESVRMKEMAQQMLLLAEDES
56962169	173892	Bacillus clausii KSM-K16	_ two-component sensor histidine kinase _	11	QDRFVSDASHELRTPLLVIQGYADLLERWGGEDIAIRQEAISSIKKEASYINKLVERLLLLAKSGQ
56961826	173548	Bacillus clausii KSM-K16	_ two-component sensor histidine kinase _	159	GEMAAGVAHELNSPLTAILGNSQLILRNMNNHDSLFPLLTDIKNCGDRCKRIINSLLTFSRQD
56963601	175332	Bacillus clausii KSM-K16	_ two-component sensor histidine kinase _	1	RKDFIANVSHELRTPISMLQGYSEAMVDGVTSSDEERKEVAQIIYDESLRMGRLVNELLDLARMEAG
56964475	176206	Bacillus clausii KSM-K16	_ two-component sensor histidine kinase _	1	RKDFVANVSHELKTPVTSIKGFAETLLDGAIDDPVLSKQFTEIIWKESDRLQMLIVDLLELSKIEN
56965767	177501	Bacillus clausii KSM-K16	_ two-component sensor histidine kinase _	1	RNAFLANVAHELRTPLSYMIGYAEGIQEGVIERNKGMAVIEKEAKRLDRLVNDLLDLAQLE
56965855	177589	Bacillus clausii KSM-K16	_ two-component sensor histidine kinase _	1	RREFVANVSHELRTPLTTMKSYLEALADGAMQDEDIAPRFLEVTQKETDRMIRLVNDLLQLSKIDS
56962304	174029	Bacillus clausii KSM-K16	_ two-component sensor histidine kinase _	1	RRFMIAAIAHDLRTPLFALRGYLDGLEQGIAKSPDKITKYVAVCKEKSRQLDRLVEDLFTFTTME
56965314	177046	Bacillus clausii KSM-K16	_ two-component sensor histidine kinase _	1	RSEFISSVSHDLKTPLTIMKANAQMLERKIKDEQHKTYIANMIGEIERTEKLVQEL
56963289	175020	Bacillus clausii KSM-K16	_ two-component sensor histidine kinase _	1	QKTFIQHASHELKTPIMVIKSYSQSVKDGILPKENLEQTMDVITEEANRMERRVIDMLYYTKLD
56963625	175356	Bacillus clausii KSM-K16	_ two-component sensor histidine kinase _	1	RKKLIAAISHDLRTPLTSIRAYAEGMNAHPDKREEYSKVILAKTEYMQRLIEDLLIFSQV
56962942	174669	Bacillus clausii KSM-K16	_ two-component sensor histidine kinase _	21	QRKMLANISHDLKTPLTVMIAYIEKLELDREMPEQERMRIIGRLHEKTEQVISQMNKFFALAKLEAG
56962948	174675	Bacillus clausii KSM-K16	_ two-component sensor histidine kinase _	26	SKDQLVVNLAHDLRTPLTSVLGYLDLLLKDEQLTKEQVRHYLTIAFTKSTHLERLIDELFEITKMNY
56965748	177482	Bacillus clausii KSM-K16	_ hypothetical protein ABC3990 _	2	RDQFLANMSEEFKNPLHGILNMSHSVLKRERHMLQERSIEELETVLSIGHRLTLRLNDLIDMMSLQE
56962996	174723	Bacillus clausii KSM-K16	_ two-component sensor histidine kinase _	4	GELAAGIAHEIRNPLTSLRGFVQLFQDESKENNPLHRIMLDELERINTIASELLVLSRPQ
56963027	174754	Bacillus clausii KSM-K16	_ sporulation kinase B _	4	SLNELAATIAHEVRNPLTVVKGFVQLMAEGEKKNQYHALIVGELNRAEAIINEYLSAAK
56963514	175245	Bacillus clausii KSM-K16	_ two-component sensor histidine kinase _	4	SRLSAGVAHELRNPLTTIKGFIQLYSEVGELRESQINIMNIELERIENIINDYVLLA
56963465	175196	Bacillus clausii KSM-K16	_ stage II sporulation protein J, sporulation kinase A _	4	IAASVAHELRNPLSVIKGFLQLSHLTSDFQKYYNTIISELNRMNVIIEDFLSVSRKK
56962978	174705	Bacillus clausii KSM-K16	_ two-component sensor histidine kinase _	83	AKGEQIGALAHDLKIPVTVIKGNAELLSLSGQQEEQSAYTHYILNAVHKIEQYISQLIHLSHTD
15615987	244292	Bacillus halodurans C-125	_ two-component sensor histidine kinase _	118	REEWLAAMSHDLRTPLSSIQGYGQLLESGQYQWSEEELQEMGEVISEKGAYMLQLIKDF
15612936	241239	Bacillus halodurans C-125	_ two-component sensor histidine kinase _	11	QQQFVSDASHELKTPLTVIESYASMLRRWGMKKPELLDEAVEAIHEEAVRMKAMTEQMLQLANEDA
15613099	241402	Bacillus halodurans C-125	_ two-component sensor histidine kinase _	159	GEMAAGVAHELNSPLTAILGNSQLILRDVKGHDPLFPLLTDIKNCGNRCKRIINSLLTFSRQEE
15615718	244022	Bacillus halodurans C-125	_ two-component sensor histidine kinase involved in phosphate regulation _	1	RKDFVANVSHELKTPVTSIKGFTETLLDGAMHDEQLRDQFLHIIWKESERLQSLIHDLLELSKIEQ
15616588	244894	Bacillus halodurans C-125	_ two-component sensor histidine kinase _	1	RREFVANVSHELRTPLTTMKSYLEALDDGAMNDPNLAPRFLHVTQNETERMIRLVNDLLQLSKIDT
15614508	242811	Bacillus halodurans C-125	_ two-component sensor histidine kinase _	1	RREFLADVSHELRTPLSYMKGYAEGVEEGVIDPSKGLSIIQKEANRLERLVNDLLDLAQLE
15613736	242039	Bacillus halodurans C-125	_ two-component sensor histidine kinase _	1	SQKTFIQHASHELKTPIMVIKSYAQSVKDGILPKDSIEKTMDVISEEANRMERRVIDMLYYTKLDS
15614144	242447	Bacillus halodurans C-125	_ two-component sensor histidine kinase _	21	RKDFIANVSHELRTPISMLQGYSEAIIDDIAGTDQEKKELAKIIYDESLRMGRLVNELLDLARMEAG
15614826	243129	Bacillus halodurans C-125	_ two-component sensor histidine kinase _	21	SRNELISNISHELRTPLTYIKAYAALLKKREGLTEDGKDQAMIIHEEAIRMERLVGDLFELMKLEE
15613717	242020	Bacillus halodurans C-125	_ hypothetical protein BH1154 _	26	KTELITNVSHDLRTPLTSIITYTELLKDADEQERADYIEIIDRKARRLKILIDDLFEASKMSSG
15614372	242675	Bacillus halodurans C-125	_ two-component sensor histidine kinase _	26	SKDQLVVNLAHDLRTPLTSVIGYLDLILKEKDLTEEQVRHFLMIAFTKSQRLERLIDELFEITRMNY
15614576	242879	Bacillus halodurans C-125	_ hypothetical protein BH2013 _	2	KDQFLANTSHELRNPLHGMINIAQGVVEQEGGRLAPESRQNLELLMTVGRRMSYLLNDLIDVTKMK
15614110	242413	Bacillus halodurans C-125	_ hypothetical protein BH1547 _	2	KDDFLANTSHELRNPLHSILNLSEGILEREKRSLNEKSVADLKIVLSVGRRMSFMLNDLLDAMSL
15616039	244344	Bacillus halodurans C-125	_ two-component sensor histidine kinase _	4	GKMAAFFAHEIRNPLTSIIGFTQYLEQNETIRSDPTIAQYTSIIKDEAIRMEALIQELLTFAKA
15614365	242668	Bacillus halodurans C-125	_ two-component sensor histidine kinase _stage II sporulation protein J_ _	4	GEMAAGAAHEIRNPLAVIHGFISLMKQTMPDSNENKSYMPLLLQEIDRINGIIDEMLLLAKPGA
15614483	242786	Bacillus halodurans C-125	_ two-component sensor histidine kinase _	4	GRLSAGLAHEIRNPLTPIIGFVNLLKNESHLDEKAKQYLRIMSDELERVRKLVNDFVIVSKP
15613951	242254	Bacillus halodurans C-125	_ two-component sensor histidine kinase _	4	IAAGVAHELRNPLSVIKGFLQLSQLTDGFSKYYDTIMSELNRMNGIIEDFLSVSRK
15615511	243815	Bacillus halodurans C-125	_ two-component sensor histidine kinase _	4	LIRVVAGIAHEVRNPLTSIKTFVELIPKKLCNERFQKEISTYVPQEIERVSTLIEGLIDYAKP
52081821	80612.1	Bacillus licheniformis ATCC 14580	_ two-component sensor histidine kinase _	118	REEWIAGLSHDLKTPLSTIYGYSMMLESPNYEWSKEEIREIGQAMKEKSDYMSQLIEDLN
52082552	81343.1	Bacillus licheniformis ATCC 14580	_ two-component sensor histidine kinase _	11	FMDQWVHQMKTPLSVIELTAQNLDEPESSSIREETERMKTGLNTILYMARLR
52081411	80202.1	Bacillus licheniformis ATCC 14580	_ two-component sensor histidine kinase _	1	MRKDFVANVSHELKTPITSIKGFTETLLDGAMNERETLLQFLSIILKESSRLQTLIQDLLDLSKIEQ
52082612	81403.1	Bacillus licheniformis ATCC 14580	_ two-component sensor histidine kinase _	1	RREFVANVSHELRTPLTTMRSYLEALAEGAWQDPNIAPRFLNVTQNETERMIRLVNDLLQLSKFDS
52080823	79614.1	Bacillus licheniformis ATCC 14580	_ two-component sensor histidine kinase YclK _	1	KRFFDNMTHELKTPLTSIQGYAEIIKDKGEADRKFFDKGMNHIVEESRRLHNLVIKLLEVSRETS
52079559	78350.1	Bacillus licheniformis ATCC 14580	_ two-component sensor histidine kinase _	1	RNDFLSSVAHELRTPITYIKGYTDVAMRDKLEPQARNQYLSIIKEEADNLNTLVDDLFLLTKLK
52081788	80579.1	Bacillus licheniformis ATCC 14580	_ two-component sensor histidine kinase _	1	RTLLQNISHDLKTPVMVIRGYTQSIKDGIYPKGDLENTIEVIEGEAEKLEKKIKDLLYLTKLD
52078906	77697.1	Bacillus licheniformis ATCC 14580	_ histidine kinase, homodimeric YclK _	21	RRQFITDVSHELKTPLTTISGLVEGMNSQTIPEDQQDKCMKLITEETKRLIRLVNENLDYEKIRS
52080825	79616.1	Bacillus licheniformis ATCC 14580	_ two-component sensor histidine kinase ResE _	21	RKDFIANVSHELRTPISMLQGYSEAIVDDIASSEEEKKEIAQVIYDESLRMGRLVNDLLDLARMEAG
52079040	77831.1	Bacillus licheniformis ATCC 14580	_ two-component sensor histidine kinase _	2	KDEFIAKTSHEFKTPLNSMINICQTLLARKRKRTLEEEKENLQLVIRMGYRLSSLVNDILDLEKMKQG
52079997	78788.1	Bacillus licheniformis ATCC 14580	_ two-component sensor histidine kinase _	4	GQLAAGIAHEIRNPLTAIKGFLQLMKPTMEENEHYFNIIFSELSRIELILSELLMLAKPQ
52079393	78184.1	Bacillus licheniformis ATCC 14580	_ two-component sensor histidine kinase _	4	VGQLAAGIAHEIRNPLTSLKGFLQLMIQSKKYQKDYAEVMMSEFIRLEAIINEFLVLAKTK
52079915	78706.1	Bacillus licheniformis ATCC 14580	_ two-component sensor histidine kinase _	4	GTLAASTAHEIRNPLTGISGFIQLLQKKYQSKEDQMYFSIIDQEIRRINQIVSEFLVLGKPTA
52079902	78693.1	Bacillus licheniformis ATCC 14580	_ two-component sensor histidine kinase _	4	GELAAGIAHEIRNPMTALKGFIQLLKGSIQNEDHALYFNVITSELKRIESIITEFLILAKPQA
52080050	78841.1	Bacillus licheniformis ATCC 14580	_ two-component sensor histidine kinase _	4	AGQLAAGIAHEVRNPLTSVNGFLQLMKAEYPDRKDYFDIIFSEIKRIDSVLGELLVLAK
157693740	1.4882e+06	Bacillus pumilus SAFR-032	_ sensor histidine kinase _	118	REEWIAGLSHDLKTPLSTIYGYGLMLESDQYQWSKEEVMEMGQVIREKSEYMSTLIEDLNLTY
157692002	1.48646e+06	Bacillus pumilus SAFR-032	_ sensor histidine kinase _	11	QQFLHDASHELKTPITVIMSYSHLLKRWGQTRPEVVEESSQAIHDEAEKMKRLTDQLLTLAKNGQ
157694430	1.48889e+06	Bacillus pumilus SAFR-032	_ sensor histidine kinase _	1	RREFVANVSHELRTPLTTMRSYLEALAEGAIGDKELAPRFLSVTQNETERMIRLVNDLLQLSKFDS
157693908	1.48837e+06	Bacillus pumilus SAFR-032	_ sensor histidine kinase _	1	RREFLANVSHELRTPLSYMKGYAEGIEEGIIDQKKGMQIIQNESTRLSRLVHDLLDLAQLE
157693310	1.48777e+06	Bacillus pumilus SAFR-032	_ sensor histidine kinase PhoR _	1	MRKDFVANVSHELKTPITSIKGFSETLLDGAIDDKEALTEFLSIILKESVRLETLIQDLLDLSKIEQ
157693706	1.48817e+06	Bacillus pumilus SAFR-032	_ sensor histidine kinase _	1	RTLLQNISHDLKTPVMVIRGYTQSIKDGIFPKGDLEQTVEVIEGEAEKLEKKIKDLLYLTKLD
157692812	1.48727e+06	Bacillus pumilus SAFR-032	_ sensor histidine kinase _	21	RKDFIANVSHELRTPIAMLQGYSEAIIDDIAGSEEEKKEIAQIIYDESLRMGRLVNDLLDLARMEAG
157691147	1.48561e+06	Bacillus pumilus SAFR-032	_ sensor histidine kinase _	21	RRQFIADVSHELKTPLTTIRGLVEWLNTADVPAEEKEKCYALITDETKRMLRLVNENMDYEKIRS
157692515	1.48698e+06	Bacillus pumilus SAFR-032	_ sensor histidine kinase _	21	MREEWISHISHDIKTPLSSIQGYAEIMKDPSYPLSEQDIRHYADIIENKSLYIKDVMEDLNLTTR
157693668	1.48813e+06	Bacillus pumilus SAFR-032	_ sensor histidine kinase _	26	SLVTEMSHDMRTPLTSLMMNLEFAKKEEAGADTRKDQYIASAYEKALQLKNLSDNL
157692038	1.4865e+06	Bacillus pumilus SAFR-032	_ sporulation sensor histidine kinase D _	4	GTLAASTAHEIRNPLTGISGFIQLLQKKYHSEEDQLYFSVIEEEIKRINQIVSEFLVLGKPTA
157692071	1.48653e+06	Bacillus pumilus SAFR-032	_ sporulation sensor histidine kinase A _	4	GQLAAGIAHEIRNPLTAIKGFLQLIKPKTKDRDQYFEIVFSELSRIEIILSELLMLAKPQ
157692126	1.48659e+06	Bacillus pumilus SAFR-032	_ sensor histidine kinase _	4	GQIAAGIAHEVRNPLTSVNGFLQLMKTQYPERTDYFDIIFSEIKRIDFVLSELLVLAKPQ
157692028	1.48649e+06	Bacillus pumilus SAFR-032	_ sporulation sensor histidine kinase E _	4	GELAAGIAHEIRNPMTALKGFIQLLKGNIEGEYSLYFNVITSELKRIESIITEFLILAKPQA
157691651	1.48611e+06	Bacillus pumilus SAFR-032	_ sensor histidine kinase _	4	VGQLAAGIAHEIRNPLTSLKGFLQLMIQSKKYQKDYADVMMSEFNRLESIINEFLVLSRS
157693565	1.48803e+06	Bacillus pumilus SAFR-032	_ sensor histidine kinase _	4	SELAASVAHEVRNPLTVVRGFIQLLFSSENTKEPAANKDYKNLVLSELDRAQDIITSYLDIAKQ
16080374	391201	Bacillus subtilis subsp. subtilis str. 168	_ hypothetical protein BSU33210 _	118	REEWIAGLSHDLKTPLSSIYGYSMMLESKQYDWSPEEGEEMGQVVREKSEYMSKLIEDLN
16078391	389209	Bacillus subtilis subsp. subtilis str. 168	_ two-component sensor histidine kinase YkoG _	11	QQQFVQDASHELKTPLTIIESYSSLMKRWGAKKPEVLEESIEAIHSEAVHMKKLTNQLLALAKSHQG
16077270	388083	Bacillus subtilis subsp. subtilis str. 168	_ two-component sensor histidine kinase YbdJ _	175	KKELLQKLRHDINTPLTALRLQLFYLEDQCHGQAVFESLYQQIEYISELTNEFNLYS
16081092	391920	Bacillus subtilis subsp. subtilis str. 168	_ two-component sensor histidine kinase YycF _	1	RREFVANVSHELRTPLTTMRSYLEALAEGAWENKDIAPRFLMVTQNETERMIRLVNDLLQLSKFDS
16080355	391182	Bacillus subtilis subsp. subtilis str. 168	_ two-component sensor histidine kinase _	1	RTLLQNISHDLKTPVMVIRGYTQSIKDGIFPKGDLENTVDVIECEALKLEKKIKDLLYLTKLD
16079962	390788	Bacillus subtilis subsp. subtilis str. 168	_ two-component sensor histidine kinase _	1	MRKDFVANVSHELKTPITSIKGFTETLLDGAMEDKEALSEFLSIILKESERLQSLVQDLLDLSKIEQ
16079368	390192	Bacillus subtilis subsp. subtilis str. 168	_ two-component sensor histidine kinase _	21	REDFIANVSHELRTPISMLQGYSEAIVDDIASSEEDRKEIAQIIYDESLRMGRLVNDLLDLARMESG
16077444	388258	Bacillus subtilis subsp. subtilis str. 168	_ two-component sensor histidine kinase YclJ _	21	RRQFIADVSHELKTPLTTINGLVEGLNSHTIPEDKKDKCFSLISEETKRMLRLVKENLDYEKIRS
16079695	390519	Bacillus subtilis subsp. subtilis str. 168	_ two-component sensor histidine kinase YrkP _	26	SLVTEMSHDMRTPLTSLIMNLEFAKKEGGEAGASKDRYVANAYGKALQLKSLSDNL
16080197	391023	Bacillus subtilis subsp. subtilis str. 168	_ two-component sensor histidine kinase _	4	SELAASVAHEVRNPLTVVRGFVQLLFNDETLQNKSSADYKKLVLSELDRAQGIITNYLDMAKQ
16078430	389249	Bacillus subtilis subsp. subtilis str. 168	_ histidine kinase phosphorylating Spo0A _	4	GTLAASTAHEIRNPLTGISGFIQLLQKKYKGEEDQLYFSIIEQEIKRINQIVSEFLVLGKPTA
16078463	389282	Bacillus subtilis subsp. subtilis str. 168	_ sporulation-specific ATP-dependent protein histidine kinase _	4	GQLAAGIAHEIRNPLTAIKGFLQLMKPTMEGNEHYFDIVFSELSRIELILSELLMLAKPQ
16078417	389236	Bacillus subtilis subsp. subtilis str. 168	_ two-component sensor histidine kinase _	4	GELAAGIAHEIRNPMTALKGFIQLLKGSVEGDYALYFNVITSELKRIESIITEFLILAKPQA
16078513	389332	Bacillus subtilis subsp. subtilis str. 168	_ two-component sensor histidine kinase _	4	SELAAGIAHEVRNPLTSVSGFLQIMKTQYPDRKDYFDIIFSEIKRIDLVLSELLLLAKPQA
118477644	894795	Bacillus thuringiensis str. Al Hakam	_ sensor histidine kinase _	11	QQQFVSDASHELRTPLTVIESYAKLLKRWGMKKQDVLEESVEAIYSEAVRMKGMTNQMLLLANS
118476260	893411	Bacillus thuringiensis str. Al Hakam	_ sensor histidine kinase _	11	QQQFVSDASHELRTPLAVIQSKTDILFQSPSATIEEKAMDISTISKECRRLSKLVANLLLLARSDS
118480120	897271	Bacillus thuringiensis str. Al Hakam	_ sensor histidine kinase _	130	SRKEFMSMVSHELKTPIAAVMGQLDGMIHGIGAYKDRDKYLKRSYEMMQDINILTEKMSELSKIQN
118479687	896838	Bacillus thuringiensis str. Al Hakam	_ sensor histidine kinase _	131	SMRKMLSNISHDLKTPLTVILGYTEMLNKDKTMSKEEQQILLEKVHVKTLEVMELIHKFFDLAKLESG
118476708	893859	Bacillus thuringiensis str. Al Hakam	_ sensor histidine kinase _	142	REEWITGLTHDLKTPLSSIYGYALLLESKQYNWTDRDIQQFGSVMKEKSQYMTTLIDDL
118480300	897451	Bacillus thuringiensis str. Al Hakam	_ sensor histidine kinase _	164	QKDFLDRITHELKTPLTAIIGYVDLIPKLKAKEDIQESLRYVAVESERLLSLVEELLQSSKYG
118477428	894579	Bacillus thuringiensis str. Al Hakam	_ sensor histidine kinase _	182	MKNEFIASISHEIRTPLTGIKGWSETLKTVDHLTEEEIKQGMGIISGETDRLIHLVEELLDFSRLQS
118477018	894169	Bacillus thuringiensis str. Al Hakam	_ sensor histidine kinase _	1	RKEFISGVSHELKTPLSVIRSFAEGIKDGVSKDTTYYTDVILEETENMNRLIVEMLELAKLESG
118476874	894025	Bacillus thuringiensis str. Al Hakam	_ sensor histidine kinase _	1	RKEFLANVSHELRTPLSYIKGYSEAILDGVAKGPQQEKVTQLIHKEADRMQRLVHDLLDLAQLE
118480493	897644	Bacillus thuringiensis str. Al Hakam	_ PAS/PAC sensor signal transduction histidine kinase _	1	RREFVANVSHELRTPLTTMRSYLEALTDGAWQDPNIAPQFLTVTQEETERMIRLVNALLQLSKLDS
118478208	895359	Bacillus thuringiensis str. Al Hakam	_ sensor histidine kinase _	1	LKRFMGDVTHELKTPIALVKAYSMGIKDGLDDGTYIDTIIKQSDHISNLIEELLRFSKLER
118479735	896886	Bacillus thuringiensis str. Al Hakam	_ PAS/PAC sensor signal transduction histidine kinase _	1	MRKDFLANVSHELKTPITSIKGFSETLLDGAMDNKKFCEHFLHIILKESERMQGLIEDLLDLSKIEQ
118477033	894184	Bacillus thuringiensis str. Al Hakam	_ sensor histidine kinase _	1	MRQDFIANVSHELRTPMVMLQGYSEAILDDIVQTKEEINEFVQIIYDESVRLGKLVNELLDLARMESG
118478502	895653	Bacillus thuringiensis str. Al Hakam	_ sensor histidine kinase _	202	EKQFTSDASHELRTPTSVIISQCEYALSQRNNPKEMEESLEVILKQSRKMSALISQLLLLARADQG
118479939	897090	Bacillus thuringiensis str. Al Hakam	_ sensory histidine kinase _	204	RKEFISGVSHELKTPLSIMKSCISILKDGVAEHKKDYYFQAMEREVDKMDTLILDMLELAKFESG
118478526	895677	Bacillus thuringiensis str. Al Hakam	_ sensor histidine kinase _	21	MRQEFVSNVSHEFQSPLSSIQGFSKTLQTEKMSVEERNHYLQIIEGESKRMSSLCKQLLTLASLDK
118477413	894564	Bacillus thuringiensis str. Al Hakam	_ sensor histidine kinase _	21	MRQEFVSNVSHEIQSPLTSIKGFARALQDTNLPEEKRKHYLTIIETETTRLSKLSQNLLKLTLLES
118476272	893423	Bacillus thuringiensis str. Al Hakam	_ sensor histidine kinase _	21	RGEFLASVAHELLTPLTYMKGYAKVAKRDSLTKEEREEYLQIIEDETDSVTDLVQDLFMLVQLEQ
118477353	894504	Bacillus thuringiensis str. Al Hakam	_ sensor histidine kinase _	22	RSNWIAGISHDIRTPLSIILGYASEMEDNFDLSEDQRRQAGIIRHQGEKLRSLVSDLNLVSMLE
118476035	893186	Bacillus thuringiensis str. Al Hakam	_ sensor histidine kinase _	26	SRKQLLSSISHDIRTPLTSIIGYIDALKDGVATSEIEKQEYLKILYMKSNNLKHLVDEIFNMAKLDA
118476027	893178	Bacillus thuringiensis str. Al Hakam	_ sensor histidine kinase _	26	KNELITNVSHDLRTPLTSIMGYLRLLRDSKYENKEQHDEYTRIAFAKSEQLKNLIEDLFEYTKLTN
118477337	894488	Bacillus thuringiensis str. Al Hakam	_ sensor histidine kinase _	26	MKNEMISNISHDLRTPVTSLIGYADLLGSQFHTNREECEQYVSILKRKSYELKNQVDDLLEY
118477955	895106	Bacillus thuringiensis str. Al Hakam	_ sensor histidine kinase _	26	AKSELITNVSHDLRTPLTSIVGYVNLIHHDNYRDEVELRHYIQVIYDKVTRLNALMNDLFEYTRVQ
118479969	897120	Bacillus thuringiensis str. Al Hakam	_ sensor histidine kinase _	26	SKDQLVVNLAHDLRTPLTSVLGYLDLILKDENLTKEQIKHFSTIAYTKSQRLESLIDELFEITRMNY
118478543	895694	Bacillus thuringiensis str. Al Hakam	_ vancomycin sensor histidine kinase _	26	KNEVVMYLAHDIKTPLTSVIGYLILLDEAPDMPREQKAKYVRITLEKAYRLEQLIDEFFEITR
118476618	893769	Bacillus thuringiensis str. Al Hakam	_ sensor histidine kinase _	2	KSEFLANMSHELRTPLNSILLLSEMLKENHDNHLSDDEIELATVIHSSGKDLLTLINDILDLSKVEAG
118479215	896366	Bacillus thuringiensis str. Al Hakam	_ sporulation kinase B _	4	SELAASVAHEVRNPLTVVRGFIQLLESTEDVKNKDYMRLVLAELDRAEQIISDYLNLARP
118476905	894056	Bacillus thuringiensis str. Al Hakam	_ sensor histidine kinase, sporulation kinase _	4	GTFAASTAHEIRNPLTGIKGLVALLKEKYKDEQDQFYFSIIEQEIKRINEIVSEFLILGKPT
118477014	894165	Bacillus thuringiensis str. Al Hakam	_ sensor histidine kinase _	4	GRIAAGIAHEVRNPLTTVRGYLQFLQENVSPSNKELFKNLLIPELDRANSIITKFLSISKT
118476083	893234	Bacillus thuringiensis str. Al Hakam	_ GAF sensor signal transduction histidine kinase _	4	GQMAAGISHEIRNPMTTIRGFLQLLKEENNYEKHNNYFNLMVEELDRANSIITEFLS
118478020	895171	Bacillus thuringiensis str. Al Hakam	_ PAS/PAC sensor signal transduction histidine kinase _	4	GQLAAGVAHEVRNPLTVIKGFIQLFQINKEDQEKYFDLMLSEIERIEAILQEFLSIAKTD
118478878	896029	Bacillus thuringiensis str. Al Hakam	_ PAS/PAC sensor signal transduction histidine kinase _	4	GQLTAGIAHEIRNPLTSLKGFLTLLLPEIDEEHKWYIDVMLSEISQMESITSQFMAMSK
118478027	895178	Bacillus thuringiensis str. Al Hakam	_ sporulation kinase B _	4	SQLAASISHEVRNPLTVVKGFTQLLKTPNLTPESRDEYIKHILEELHRAQGIIDDYLTFAKP
118476909	894060	Bacillus thuringiensis str. Al Hakam	_ sporulation kinase B _	4	GEMAASISHEIRNPLTSTKGFLQLLQSDTCTEQERKLYIDIAINGIEQANHVLTDYLTFAK
118478434	895585	Bacillus thuringiensis str. Al Hakam	_ PAS/PAC sensor signal transduction histidine kinase _	4	GQLATVMAHEINNPLTAMKGFMQLLKSTKNENNQGYINIVSSEIERIESITTEFMAVAK
118479904	897055	Bacillus thuringiensis str. Al Hakam	_ sensor histidine kinase _	4	GKMAATVGHEIKNPLASLKGFTQLQREKHGEDPIYKQMIFEIENMNNMISELMEVA
118477717	894868	Bacillus thuringiensis str. Al Hakam	_ sensor histidine kinase, sporulation kinase A _	4	LGQMSASFVHEFRNPLTSIMGFVKLLKADHPSLSYLDIISHELDQLNFRISQFLLVSKKE
163938496	1.64338e+06	Bacillus weihenstephanensis KBAB4	_ histidine kinase _	11	QQQFVSDASHELRTPLAVIQSKTDVLFQSPSATIEEKAVDISTISKECRRLSKLVSNLLLLARSDS
163940440	1.64532e+06	Bacillus weihenstephanensis KBAB4	_ histidine kinase _	11	QKQFVEDASHELRTPLTIIQGHLSMLNRWGKNDPAILDKSLQSSLKEVDRLNKLVSELLELSRAES
163942752	1.64764e+06	Bacillus weihenstephanensis KBAB4	_ histidine kinase _	130	SRKEFMSMISHELKTPIAAVMGQLDGMIHGIGAYKDRDKYLKRSYEMMQDINILTEKVSELSKIQN
163942267	1.64715e+06	Bacillus weihenstephanensis KBAB4	_ histidine kinase _	131	SMRKMLSNISHDLKTPLTVILGYTEMLNKDKTINEEEKQILLEKVHVKTLEVMELIHKFFDLAKLESG
163939017	1.6439e+06	Bacillus weihenstephanensis KBAB4	_ histidine kinase _	142	REEWITGLTHDLKTPLSSIYGYALLLESKQYNWTDQDIQQFGHVMKEKSQYMTTLIDDL
163942944	1.64783e+06	Bacillus weihenstephanensis KBAB4	_ histidine kinase _	164	QKDFLDRITHELKTPLTAIIGYVDLIPKLQSKEDVQESLRYVSVESERLLSLVEELLKSSKY
163940783	1.64567e+06	Bacillus weihenstephanensis KBAB4	_ histidine kinase _	175	KKELLNKLRHDINTPLTAVRLQLYYLEGEYEEQAPVLESLYEQIQYISNLTNEF
163939207	1.64409e+06	Bacillus weihenstephanensis KBAB4	_ histidine kinase _	1	RKEFLANVSHELRTPLSYIKGYSEAILDGVAKGPQQEKVTQLIHKEAGRMQRLVHDLLDLAQLE
163943243	1.64247e+06	Bacillus weihenstephanensis KBAB4	_ histidine kinase _	1	RKELITNISHDLRTPMASIQLMIEALQDNLIEDPEMRKQYLATILKEIERLSGLINDLFELSKLE
163943205	1.64244e+06	Bacillus weihenstephanensis KBAB4	_ histidine kinase _	1	RREFFATVSHELKTPLTIMKGYLEGMIYNIGPYQDRDQYLKKNHQIIEKMENLVREILSMSKLEQ
163943145	1.64803e+06	Bacillus weihenstephanensis KBAB4	_ PAS/PAC sensor signal transduction histidine kinase _	1	RREFVANVSHELRTPLTTMRSYLEALTDGAWQDPNIAPQFLTVTQEETERMIRLVNALLQLSKLDS
163940378	1.64526e+06	Bacillus weihenstephanensis KBAB4	_ histidine kinase _	1	RREFFAIVAHELKTPLTVMKGYLEGMIYNIGPYQNRDQYLKKNHQIIESMEQLVREILSMSKLEQ
163940842	1.64573e+06	Bacillus weihenstephanensis KBAB4	_ histidine kinase _	1	RKEFIAGVSHELKTPLSIMKSCISILEDGVASNKKDYYFKAMSKEVDKMDMLIIDMLELAKFESG
163942543	1.64743e+06	Bacillus weihenstephanensis KBAB4	_ histidine kinase _	1	RKEFIAGVSHELKTPLSIMKSCISILKDGVAEHKKDYYFQAMEKEVDKMDILILDMLELAKFESG
163940610	1.64549e+06	Bacillus weihenstephanensis KBAB4	_ histidine kinase _	1	LKRFMGDVTHELKTPIALVKAYSMGIKDGLDDGTYVDTIIKQTDQISNLIEELLRFSKLER
163943424	1.64265e+06	Bacillus weihenstephanensis KBAB4	_ histidine kinase _	1	QDVSHEVNNKLTSIKQSIDVLRFYGTNNKLIVEQKLKSIDDNIEQITKVMSTFLDLAKLDRG
163939376	1.64426e+06	Bacillus weihenstephanensis KBAB4	_ histidine kinase _	1	RKEFISGVSHELKTPLSVIRSFAEGIQDGVSKDTTYYTNVILEETDNMNRLIVEMLELAKLESG
163942321	1.64721e+06	Bacillus weihenstephanensis KBAB4	_ PAS/PAC sensor signal transduction histidine kinase _	1	MRKDFLANVSHELKTPITSIKGFSETLLDGAMDNKKFCEHFLHIILKESERMQGLIEDLLDLSKIEQ
163939391	1.64428e+06	Bacillus weihenstephanensis KBAB4	_ PAS/PAC sensor signal transduction histidine kinase _	1	MRQDFIANVSHELRTPMVMLQGYSEAILDDIVQTKEEINEFVQIIYDESVRLGKLVNELLDLARMESG
163940875	1.64576e+06	Bacillus weihenstephanensis KBAB4	_ histidine kinase _	202	EKQFTSDASHELRTPTSVIISQCEYALSQRNNPKEMEESLEVILRQSRKMSALISQLLLLARVDQ
163940905	1.64579e+06	Bacillus weihenstephanensis KBAB4	_ histidine kinase _	21	MRQEFVSNVSHEFQSPLSSIQGFSKTLQSENMSEEERKRYLKIIEGESKRMSSLCKQLLTLASLDK
163941058	1.64594e+06	Bacillus weihenstephanensis KBAB4	_ histidine kinase _	21	MRREFVTNVSHEVQSPLTSISGYALVLKQVDLSEYERSRYLDIIIAEAKRMSKMSDNLLKLSFLES
163939802	1.64469e+06	Bacillus weihenstephanensis KBAB4	_ histidine kinase _	21	MRQEFVSNVSHEIQSPLTSIKGFARALQDDNLPVEKRKHYLTIIETETTRLSKLSQNLLKLTLLES
163938508	1.64339e+06	Bacillus weihenstephanensis KBAB4	_ histidine kinase _	21	RNEFLASVAHELLTPLTYMKGYAKVAKRDSLTKEEREEYLQIIEDETDSVTDLVQDLFMLVQLEQ
163940274	1.64516e+06	Bacillus weihenstephanensis KBAB4	_ histidine kinase _	26	KNELITNVSHDLRTPLTSIIGYVDLLKRGQYDSKAQLQEYLETTYLKSQRLKYLIDELFEYTRL
163938262	1.64315e+06	Bacillus weihenstephanensis KBAB4	_ histidine kinase _	26	KNELITNVSHDLRTPLTSIMGYLRLLRDSKYENKEQHDEYTRIAFAKSEQLKNLIEDLFEYTKLTN
163942562	1.64745e+06	Bacillus weihenstephanensis KBAB4	_ histidine kinase _	26	QKSELITNVSHDLRTPLTSIMGYLRLLGDAKYENKEQYDEYIKIAFSKSEQLKMLIEDLFEYTKLT
163940331	1.64522e+06	Bacillus weihenstephanensis KBAB4	_ histidine kinase _	26	AKSELITNVSHDLRTPLTSIVGYVNLIHHDNYRDEVELRYYIQVIYDKVTRLNALMNDLFEYTRVQ
163942588	1.64747e+06	Bacillus weihenstephanensis KBAB4	_ histidine kinase _	26	SKDQLIVNLAHDLRTPLTSVLGYLDLILKDENLTKEQIKHFSTIAFTKSERLEILIDELFEITRMNY
163938275	1.64316e+06	Bacillus weihenstephanensis KBAB4	_ histidine kinase _	26	RKQLLSNISHDIRTPLTSIIGYIDALKDDVAASEVEKQEYLEILYKKSNDLKHLVDEIFNMAKLDA
163938904	1.64379e+06	Bacillus weihenstephanensis KBAB4	_ GAF sensor hybrid histidine kinase _	2	KSEFLANMSHELRTPLNSILLLSEMLRENHDNHLSDDEIELATVIHSSGKDLLALINDILDLSKVEAG
163943425	1.64266e+06	Bacillus weihenstephanensis KBAB4	_ histidine kinase _	45	QDVSHEIKTYLTAIKQSVDVIKLYGKSDEKLVAEKLNAIEDNIIRATAIISTTLELARLK
163941748	1.64663e+06	Bacillus weihenstephanensis KBAB4	_ histidine kinase _	4	SELAASVAHEVRNPLTVVRGFIQLLESTEDVKNKDYMRLVLAELDRAEQIISDYLNLARP
163940445	1.64533e+06	Bacillus weihenstephanensis KBAB4	_ histidine kinase _	4	SQLAASISHEVRNPLTVVKGFTQLLKTPNITQQSKDEYIEHILEELNRAQSIIDDYLTFAKP
163939241	1.64413e+06	Bacillus weihenstephanensis KBAB4	_ histidine kinase _	4	GTFAASTAHEIRNPLTGIKGLVALLKEKYKDEQDQFYFSVIEQEIERINEIVSEFLILGKP
163938349	1.64323e+06	Bacillus weihenstephanensis KBAB4	_ histidine kinase _	4	TMSTTIAHEIRNPLTALKGFTQIQKERNPEDTMSYEIMLQEIERINGFVSELMLLGK
163939372	1.64426e+06	Bacillus weihenstephanensis KBAB4	_ signal transduction histidine kinase, nitrogen specific, NtrB _	4	GRIAAGIAHEVRNPLTTVRGYLQFLQDNVSPSNKELFKSLLIPELDRANSIITKFLAISKT
163938325	1.64321e+06	Bacillus weihenstephanensis KBAB4	_ multi-sensor signal transduction histidine kinase _	4	GQMAAGISHEIRNPMTTVRGFLQLLKEERTYEKHNKYFNLMIEELDRANSIITEFLS
163940454	1.64534e+06	Bacillus weihenstephanensis KBAB4	_ PAS/PAC sensor signal transduction histidine kinase _	4	GQLAAGVAHEVRNPLTVIKGFIQLFQINKEDQEKYFDLMLSEIERIEAILQEFLSIAKTD
163941050	1.64593e+06	Bacillus weihenstephanensis KBAB4	_ histidine kinase _	4	SELAASIAHEIHNPLTTVRGFTQLLNEDESAKMSQDKYLEIMLLEMQQIQSTINNYLSLTKPQ
163943361	1.64259e+06	Bacillus weihenstephanensis KBAB4	_ PAS/PAC sensor signal transduction histidine kinase _	4	GQLATAIAHEINNPLTAMKGFMQLLKSTENENNQGYINIVSSEIERIESITNEFMAVAK
163939246	1.64413e+06	Bacillus weihenstephanensis KBAB4	_ histidine kinase _	4	GEMAASISHEIRNPLTATKGFLQLLQSDTCSEKERKLYIDIAINGIEQANHVLTDYLTFAK
163941246	1.64613e+06	Bacillus weihenstephanensis KBAB4	_ PAS/PAC sensor signal transduction histidine kinase _	4	GQLTAGIAHEIRNPLTSLKGFLTLLHPEINEENKWYVDVMLSEISQMESITSQFMAMSK
163940079	1.64496e+06	Bacillus weihenstephanensis KBAB4	_ histidine kinase _	4	LGQMSASFVHEFRNPLTSIMGFVKLLKTDHPNLSYLDIISHELDQLNFRISQFLLVSKKE
163942503	1.64739e+06	Bacillus weihenstephanensis KBAB4	_ histidine kinase _	4	GKMAATVGHEIKNPLASLKGFTQLQKEKHEKDATYEQMILEIENMNNMISELMEV
163938573	1.64346e+06	Bacillus weihenstephanensis KBAB4	_ histidine kinase _	52	RSEFLASVAHELRTPLTYVRGYADIASKENTPPEQRLRYLSIIKDESDYITNLVQDLFSLAQME
60679836	209980	Bacteroides fragilis NCTC 9343	_ putative two-component sensor histidine kinase _	0	MKEFFLRNITDEIRVPLDTVVELSDRLCRETNLKQEKQQEYSATIKKCASKLIGLIFNVLDLARLESG
60683362	213506	Bacteroides fragilis NCTC 9343	_ putative two-component system sensor histidine kinase/response regulator fusion protein _	0	EKLMLAITHDFKAPLGSIIGYTDLLTGLTTDERQRFYLDNMKSSSQHLLKLVSDLLDFHRLD
60681532	211676	Bacteroides fragilis NCTC 9343	_ putative two-component system sensor kinase/response regulator fusion protein _	112	KSAFLANMSHEIRTPLNAIVGFSRIISESDNAEERREYYEIVDANNERLLQLINEILDLSKIESG
60683680	213824	Bacteroides fragilis NCTC 9343	_ two-component sensor histidine kinase _	112	MKSSFLANMSHEIRTPLNAIVGFSKLIIEADNECEKRQYADIVEHNSTVLLNLFNDILDLSALEAG
60681576	211720	Bacteroides fragilis NCTC 9343	_ putative two-component sensor histidine kinase protein _	15	QKLIRVLTHEIMNSITPVTSLSELLEHQIEDFDGNEEERAEIRRMLQTIRRRGDGLIRFVNSYREVSHL
60681732	211876	Bacteroides fragilis NCTC 9343	_ putative two component system sensor histidine kinase _	1	MKSDFTNNITHELKTPIAVAYAANDALLNFGQADEKAKRDKYLSISQEQLQRLSGLVEQILTMSMEQ
60681086	211230	Bacteroides fragilis NCTC 9343	_ putative two-component histidine kinase sensor protein _	1	KRQLTQNIAHELKTPVSSIQGYLETIVNNENLPKEKMNVFLERCYAQSNRLSRLLRDISVLTRMDE
60683085	213229	Bacteroides fragilis NCTC 9343	_ two-component regulatory system, sensor kinase protein _	203	MKNDFINNMTHEFKTPISTISLAAQMLKDPAVGKSPQMFQHISGVINDETKRLRFQVEKVLQMSMFD
60682226	212370	Bacteroides fragilis NCTC 9343	_ putative two component system histidine kinase _	208	QKQFIGNASHEMQTPLAICRNRLEMLMEDDSLSEAQLEELIKTHQTLEHITKLNKSLLLLSKIDNG
60679760	209904	Bacteroides fragilis NCTC 9343	_ putative two-component regulatory system, sensor kinase protein _	22	VNGIVHDLKSPLNALITLTCWLKKNESDHKKKQLMNEVIKRAKHLTTQIESILICARG
60683738	213882	Bacteroides fragilis NCTC 9343	_ putative two-component system sensor kinase/response regulator fusion protein _	25	KLQFFTNISHEIRTPLTLILGPVNKLIKNSKLDPSIQEDVALMKRNVDRLYRIVNQILDFRRIDN
60682769	212913	Bacteroides fragilis NCTC 9343	_ putative two-component system sensor kinase/response regulator fusion protein _	25	SKLRFFTNITHEFCTPLTLIYGPCEKILANPEIDAYTQKYAKMIQQNTEKLNNLILELLEFRRLETG
60683477	213621	Bacteroides fragilis NCTC 9343	_ putative two-component system sensor histidine kinase/response regulator fusion protein _	25	KIDFLIHINHELRTPLTLIYAPLKCLIDKNETQGLPSYLMPQLQLIFNQAQYMREIVDMVLDWNSMEAG
60683600	213744	Bacteroides fragilis NCTC 9343	_ putative two-component system sensor kinase/response regulator fusion protein _	25	LNFFTYITHEFKTPLSILMAVFEDISIGRNNTITGEEMKIINRNIQRLQFLINQLLEFRSVET
60682624	212768	Bacteroides fragilis NCTC 9343	_ putative two-component system sensor kinase/response regulator fusion protein _	25	FFINTAHDIRTPLTLIKAPLEEIREREALTKDGISNMNTALRNVNALLRLTTNLINFERAD
60683701	213845	Bacteroides fragilis NCTC 9343	_ putative two-component system sensor kinase/response regulator fusion protein _	25	KIDFFTNVAHEIRTPLTLIKGPLENIILKKEVDSETKEDLYIMKQNTERLLNLTNQLLDFRKTET
60682643	212787	Bacteroides fragilis NCTC 9343	_ putative two-component system sensor kinase/response regulator fusion protein _	25	FFTNISHDFRTPLTLVADPVEQLLADPSLEGDRRRMLLLVQRNVQILLRLVNQILDFRRYETG
60679869	210013	Bacteroides fragilis NCTC 9343	_ putative two-component system sensor histidine kinase/response regulator fusion protein _	25	SFFINLVHEIRTPLSLIRLPLEKLLEDKREGRDAKYLSVIDRNVNYLLGITNQLLDFQKMENG
60680360	210504	Bacteroides fragilis NCTC 9343	_ putative two-component system sensor histidine kinase/response regulator fusion protein _	25	RENFFTSAAHELRTPLTLILAPLQELLEHIKASDPLYSKLYTMYKNSSSLHTLVDQLLYVQKIEAG
60679924	210068	Bacteroides fragilis NCTC 9343	_ putative two-component system sensor histidine kinase _	25	KLRFFTNVSHEFRTPLTLIISQVELMLQKNTIPPSLHNSIFRIRKHAQQMKLLISELLDFRKFDQ
60679980	210124	Bacteroides fragilis NCTC 9343	_ putative two-component system sensor histidine kinase _	2	MKTTFIQSMSHEIRTPLNSIVGFSQVLSNYFKEEDNDEIREFASIIEISSSNLLRLINDVLDISYLD
60680102	210246	Bacteroides fragilis NCTC 9343	_ putative two-component sensor histidine kinase _	2	AKTTFISTISHELKTPISAIMMSLQLLEDKRVGSLNGEQEQLSKNIRDNSQRLLDITGELLNMTQVEAG
60681030	211174	Bacteroides fragilis NCTC 9343	_ putative two component system sensor kinase _	2	RKKAVHTITHELRTPLTAIIGYTSLMEKGNEAVMLDKLITETEKEMQAI
60681363	211507	Bacteroides fragilis NCTC 9343	_ putative two-component histidine sensor kinase _	46	KSAFLANMSHEIRTPLNAIVGFSDVLASGGSSEEDQRNYFRIIQSNSDLLLRLINDILDLSRLEA
60680799	210943	Bacteroides fragilis NCTC 9343	_ putative two-component sensor histidine kinase _	46	KQSFLNNMSHEIRTPLNAIVGFTNVLLGEGSEEIDPDEKASMLEIINHNNELLLKLINDVLEISRLDSG
60682125	212269	Bacteroides fragilis NCTC 9343	_ putative two-component system sensor kinase/response regulator fusion protein _	46	KSAFLANMSHEIRTPLNAIVGFSDLLMNSEEQGDKEEYMQIINTNNELLLKLINDILDLSKLESG
60680953	211097	Bacteroides fragilis NCTC 9343	_ putative two-component system sensor histidine kinase _	46	KSAFLANMSHEIRTPLNAIVGFSDLLSDTSGFTEEEVKLFIETINKNCGLLLALINDILDLSRIESG
60681652	211796	Bacteroides fragilis NCTC 9343	_ putative two-component regulatory system histidine kinase _	46	KSAFLANMSHEIRTPLNAIVGFSNLIAGGIVDLDTEEARDYSALISKNCNYLLTLVSDVLDLSCIES
60679835	209979	Bacteroides fragilis NCTC 9343	_ putative two-component system sensor kinase _	46	KSVFLSNMSHEIKTPLNALAGFSEILITPGIDDEVRAQCNDVIRLNSDLLLHLVNDVVDVSCL
60682522	212666	Bacteroides fragilis NCTC 9343	_ putative two-component system sensor histidine kinase _	46	KSLFLSNMSHEIRTPLNALSGFSSILTDESIDNDTRYQCNDIIQQNSELLLKLINDVIDLSNLDPG
60681734	211878	Bacteroides fragilis NCTC 9343	_ putative sensor histidine kinase _	46	MKTAFINSICHEIRTPLNSIVGFSDLIFNDEIDKETREGFSQEIQKSTILLTSLIDNMLEISSLD
60682196	212340	Bacteroides fragilis NCTC 9343	_ putative two-component system histidne kinase/reponse regulator fusion protein _	46	KSAFLANMSHEIRTPLNAIVGFSGILASTEEEEEKQEYVSIIENNNALLLQLISDILDLSKIEAG
60683572	213716	Bacteroides fragilis NCTC 9343	_ putative two-component system sensor kinase/response regulator fusion protein _	46	SKSAFLANMSHEIRTPLNAIVGFSELLAAANTEEEKQKYLEILHTNSELLLQLVNDILDLSKIEAG
60680336	210480	Bacteroides fragilis NCTC 9343	_ putative two-component system sensor histidine kinase _	46	KSAFLANMSHEIRTPLNAIVGFSGLLVDTEDMEERCEYIKIVQENNDLLLQLISDILDLSKIEAG
60680227	210371	Bacteroides fragilis NCTC 9343	_ putative histidine kinase _	66	KSALIANMNHEIRTPLNAIVGFASLLSIIDDEKEQQEYIGLIQSNTEHLLRLMNDVIDLSNIESG
60682523	212667	Bacteroides fragilis NCTC 9343	_ putative two-component system sensor histidine kinase _	66	MKNRFLSNISYHIRIPLNGVVGFSQLIASEPNMPDELRKEYSSIIQKNSEELMRLVNDVLDLSRLEAG
60682677	212821	Bacteroides fragilis NCTC 9343	_ putative two-component system, sensor kinase _	66	KSAFLANMSHEIRTPLNAIIGFSDLICQTDDVEEKEEYIRIVTSNNELLLQLIDDILDLSKIEAG
60682012	212156	Bacteroides fragilis NCTC 9343	_ putative two-component system sensor histidine kinase _	66	KSAFLANISHEIRTPLNAIVGFSDLLMTVDDPAEQEEFRRTIQKNNTLLLQLFSDIIDLSKIDAG
60682309	212453	Bacteroides fragilis NCTC 9343	_ putative two-component system, histidine kinase _	79	SLGLLSAGIAHEIQNPLNFVINFSKLSGQLLADLADRVDEAKARIPEAELEDIKDILSGLRENVDKIKEHGDRAISIIRGILLYSRG
60681721	211865	Bacteroides fragilis NCTC 9343	_ putative two component system sensor histidine kinase _	8	KSFVSHASHELNNPITAIQGECEISLLKERSTDEYIEALRRIAGESKRLSNLIRHLLFLSRQEE
60679764	209908	Bacteroides fragilis NCTC 9343	_ putative two-component regulator sensor kinase _	8	QRMFVSNVSHELRTPMAALSAELDLALQKERTVTQYQNSIHNALQDSQRVIELIDGLLNLAKAD
29349213	812716	Bacteroides thetaiotaomicron VPI-5482	_ two-component system sensor histidine kinase _	0	EKLMLAITHDFKAPLGSIMGYTELLSRLTEDERQRFYLDNMKSSSEHLLKLVSDLLDFHRLD
29346593	810096	Bacteroides thetaiotaomicron VPI-5482	_ two-component system sensor histidine kinase/response regulator _	112	KSAFLANMSHEIRTPLNAIVGFSHLIAESENKEERKTFYEIVEANNERLLQLINEILDLSKIESG
29349053	812556	Bacteroides thetaiotaomicron VPI-5482	_ two-component system sensor histidine kinase _	112	MKTTFIQSMSHEIRTPLNSIIGFSQVLSDHYGNEETKEFVNIIKANTDDLLRLVTDVLALSELD
29346404	809907	Bacteroides thetaiotaomicron VPI-5482	_ two-component system histidine kinase _	112	AFLANMSHEIRTPLNAIVGFSDVIGSTYDELSEEERADFVRLISINSEHLVRLIDDVLDLSKIES
29346143	809646	Bacteroides thetaiotaomicron VPI-5482	_ two-component system sensor histidine kinase _	1	MKSNFTNNITHELKTPIAVAYAANDALLNFNQAEEKSKRDQYLRISQEQLQRLSGLVEQILSMSM
29346893	810396	Bacteroides thetaiotaomicron VPI-5482	_ two-component system sensor histidine kinase _	1	KRQLTQNIAHELKTPVSSIQGYLETIVNNENISRDKINTFLERCYAQSNRLSRLLRDISVLTRMDE
29347576	811079	Bacteroides thetaiotaomicron VPI-5482	_ two-component system sensor histidine kinase _	203	MKNDFVNNMTHEFKTPISTISLAAQMLKDPAVAKSPQMFQHISGVINDETKRLRFQVEKVLQMSMFD
29346337	809840	Bacteroides thetaiotaomicron VPI-5482	_ two-component system sensor histidine kinase _	208	QKQFIGNASHEIQTPLAICRNRLEMLMEDDSLSEKQLEELMKTHQTLKYITKLNKSLLLLSKIDNG
29350071	813574	Bacteroides thetaiotaomicron VPI-5482	_ two-component system sensor histidine kinase/response _	25	MKMRFFINISHELRTPLTLILTPLQEIINKISDRWTRNQLEYIQRNANRLLHLVNQLMDYRRAEL
29348235	811738	Bacteroides thetaiotaomicron VPI-5482	_ two-component system sensor histidine kinase/response regulator _	25	INFLTNISHELRTPLTLICAPLKRIINQESDKQDVEKLLVPIYKQAYQMKSIIDMVLDVRKLEEG
29348711	812214	Bacteroides thetaiotaomicron VPI-5482	_ two-component system sensor histidine kinase/response regulator _	25	SKLRFFTNITHEFCTPLTLINGPCEKILSYSRVDSYVRKYASMIQQNALKLNALILELIEFRRLETG
29350081	813584	Bacteroides thetaiotaomicron VPI-5482	_ two-component system sensor histidine kinase _	25	MAFFTNLSNELKTPLSRIIAPISQLLPSTEEVHEKQTLEEVQRNAMKINSLIHQVLNFNRIED
29348506	812009	Bacteroides thetaiotaomicron VPI-5482	_ two-component system sensor histidine kinase/response regulator _	25	KINFFTYVSHDLKTPLTLILSPLQRLIKQKQIDNNDREKLEVIYRNANRMHYLIDELLTFSKIE
29349590	813093	Bacteroides thetaiotaomicron VPI-5482	_ two-component system sensor histidine kinase/response regulator _	25	KLEFFTNISHEFRTPLTLIQGALNKLINIENPPKEMQRPLKTMDKSTQRMLRLINQLLEFRKMQ
29349586	813089	Bacteroides thetaiotaomicron VPI-5482	_ two-component system sensor histidine kinase/response regulator _	25	FFTNISHEFRTPLTLIQGALEKIQRVADIPRDLIHPLKTMDKSTQRMLRLINQLLEFRKMQN
29347144	810647	Bacteroides thetaiotaomicron VPI-5482	_ two-component system sensor histidine kinase/response regulator _	25	FFINTAHDIRTPLTLIKAPLEDLREKEALSKEGIANMNTAIRNVNALLRLTTNLINFERAD
29349146	812649	Bacteroides thetaiotaomicron VPI-5482	_ two-component system sensor histidine kinase/response regulator _	25	KTRFFINTAHDIRTPLTLIKAPLEEVVENHMVAEKALPHMNMALKNVNTLLQLTTNLINFERID
29349532	813035	Bacteroides thetaiotaomicron VPI-5482	_ two-component system sensor histidine kinase/response regulator _	25	KLRFFTDISHELRTPLTLISSPVNEVLENEDLSATAREHLTVVQKNAERMLRLMNQILDFRKIQN
29346391	809894	Bacteroides thetaiotaomicron VPI-5482	_ two-component system sensor histidine kinase/response regulator _	25	MKIKFFTNISHELRTPLTLIKGPIQELKEREELSPKGLQYVDLMEKNTNQMLQLVNQILDFRKIQNG
29348332	811835	Bacteroides thetaiotaomicron VPI-5482	_ two-component system sensor histidine kinase/response regulator _	25	KIDFFTNVAHEIRTPLTLINGPLENILLKKSVDSETREDLNIMKQNTERLLSLTNQLLDFRKTES
29349519	813022	Bacteroides thetaiotaomicron VPI-5482	_ two-component system sensor histidine kinase/response regulator _	25	KLRFFTNISHELRTPLTLIAGPVEQVLKNDKLPADAREQLVVVERNTNRMLRLVNQILDFRKIQN
29348269	811772	Bacteroides thetaiotaomicron VPI-5482	_ two-component system sensor histidine kinase/response regulator _	25	SKVNFFTEIAHEVRTPLTLINGPLETLQEMEIADPKIQKNLSVITQNTNRLLTLTGQLLDFQKIGA
29347164	810667	Bacteroides thetaiotaomicron VPI-5482	_ two-component system sensor histidine kinase/response regulator _	25	FFTNISHDFRTPLTLVADPVEHLLADKTLSGDQHRMLMLIQRNVNILLRLVNQILDFRKYENG
29348543	812046	Bacteroides thetaiotaomicron VPI-5482	_ two-component system sensor histidine kinase/response regulator _	25	SKVDFFTEIAHEVRTPLTLINGPLEAIEEMEIQEPKMKKYISVMVQNTKRLLELTGQLLDFQKIGA
29349208	812711	Bacteroides thetaiotaomicron VPI-5482	_ two-component system sensor histidine kinase/response regulator _	25	RENFFTGVAHELRTPLTLILAPLQELMKQCNPLDDFYKKLQVMYKNAASLHTLVDQLLYVQKIEAG
29348743	812246	Bacteroides thetaiotaomicron VPI-5482	_ two-component system sensor histidine kinase/response regulator _	25	SKLRFFTNISHEFRTPLTLIVGQVETLLQVQTFTPNIYHKILGIYKNSLQLRELITELLDFRKQEQG
29348458	811961	Bacteroides thetaiotaomicron VPI-5482	_ two-component system sensor histidine kinase/response regulator _	25	RLRFYTNITHELRTPLTLILGPLEDMQKDTSLPTRQAQKLSVIHLSALRLLNLINQILEFRKTET
29349545	813048	Bacteroides thetaiotaomicron VPI-5482	_ two-component system sensor histidine kinase/response regulator _	25	KVRFLINISHELRTPLTLIYAPLKQILKSLSPQDAQYLPIKAIYRQSQRMKNLINMVLDVRKME
29347801	811304	Bacteroides thetaiotaomicron VPI-5482	_ two-component system sensor histidine kinase/response regulator _	25	RENFFMNAAHELRTPLTLILAPIHDIMKSITPSDNWFDSFSRLHKNCLSLQTLVDRLLYVQKIEGG
29347045	810548	Bacteroides thetaiotaomicron VPI-5482	_ two-component system sensor histidine kinase/response regulator _	25	KVRFLINISHELRTPLTLIHAPLSRILKSLSPADTQYLPLKAIYRQSQRMKNLINMVLDVRKME
29348581	812084	Bacteroides thetaiotaomicron VPI-5482	_ two-component system sensor histidine kinase/response regulator _	25	KVRFLINISHELRTPLTLIHAPLNRILKSLSSEDPQYLPLKAIYRQAQRMKNLINMVLDVRKME
29348306	811809	Bacteroides thetaiotaomicron VPI-5482	_ two-component system sensor histidine kinase/response regulator _	25	SKIEFFTNVAHEIRTPLTLIKSPLESVLTEKELPENVKMELEIMDQNAERLLNLTNQLLDFRKTE
29349086	812589	Bacteroides thetaiotaomicron VPI-5482	_ two-component system sensor histidine kinase/response regulator _	25	KLQFFTNITHELLTPLTIISATVDELKTQAPSHNDLYTVMNSNIQRLIRLLQQILEFRKAETG
29349194	812697	Bacteroides thetaiotaomicron VPI-5482	_ two-component system sensor histidine kinase/response regulator _	25	SKLRFFTNIAHEFCTPLTLIYGPCGRILSSKGLSKFVVDYVQMIQTNAERLNNLIHELIEFRRIETG
29345677	809180	Bacteroides thetaiotaomicron VPI-5482	_ two-component system sensor histidine kinase/response regulator _	25	LRYFTNISHDLLTPLTIITCLIDDAEMTNGSRISQLTMIRSNVNKLRRLLQQILDFRKVESG
29348038	811541	Bacteroides thetaiotaomicron VPI-5482	_ two-component system sensor histidine kinase/response regulator _	25	SKLRFFTNIAHEFCTPLTLIYSPCGRILSSKGLSKFVVDYVQMIQTNAERLNNLIHELIEFRRIETG
29348874	812377	Bacteroides thetaiotaomicron VPI-5482	_ two-component system sensor histidine kinase/response regulator _	25	FFINLVHEIRTPLSLIRLPLEKLQEIEHEGKEAKYLSVIDKNVNYLLGITNQLLDFQKMENG
29348380	811883	Bacteroides thetaiotaomicron VPI-5482	_ two-component system sensor histidine kinase/response regulator _	25	KLRFFTNISHEFRTPLTLILGQIEVLMQMDLGTTVYNRIQRIYKNAWHMRNLISELLDFRKQEQG
29345776	809279	Bacteroides thetaiotaomicron VPI-5482	_ two-component system sensor histidine kinase/response regulator _	25	SFFTNITHEFRTPITLIIGPIERALKLSYNPQVIEQLNFVERNSKYLLSLVNQLMDFRKVESG
29347148	810651	Bacteroides thetaiotaomicron VPI-5482	_ two-component system sensor histidine kinase _	2	MKSSFIQHITHEIRTPLNSIIGFSSLMAAGGLTQEEMEEYARQMESSNAYLLDLVNNVIDIADMDS
29347830	811333	Bacteroides thetaiotaomicron VPI-5482	_ two-component system histidine kinase, FrrD _	2	AKTTFISTISHELKTPIAAIMMSLQLLEDKRVGELNDEQEQLSKSIKENSERLLSITGELLNMTQVEAG
29345424	808927	Bacteroides thetaiotaomicron VPI-5482	_ two-component system histidine kinase with response regulator receiver domain _	2	RKNMMLTIAHDLRAPLTAIKGYAELLPGEVDEKRKDEYAVHIVRSSDYMIGLVNSLIEFYLLDAG
29345947	809450	Bacteroides thetaiotaomicron VPI-5482	_ hypothetical protein BT_0537 _	2	KSAFLANMSHEIRTPLNAIIGFSDMI
29347008	810511	Bacteroides thetaiotaomicron VPI-5482	_ putative two-component system sensor histidine kinase _	2	KNRFLSNMSYNIRTPLNNVVGFSQLIASEPNIDEKTREEYSAIIHQSSERLMRLVNDVLDLSRLEA
29347211	810714	Bacteroides thetaiotaomicron VPI-5482	_ two-component system sensor histidine kinase _	2	KSRFLVNMSYNIRIPLNNVLGFSQLMTTDPESMDADQWKEYSEIIQTNSAELIQLVNDVLDLSRLEAG
29347071	810574	Bacteroides thetaiotaomicron VPI-5482	_ two-component system sensor histidine kinase _	46	KSAFLANMSHEIRTPLNAIVGFSSMLEEAEDQEEKHQYITIIEDNNKLLLQLISDILDLSKIEAG
29349762	813265	Bacteroides thetaiotaomicron VPI-5482	_ two-component system sensor histidine kinase _	46	KSAFLANMSHEIRTPLNAIVGFSNMLPDIEDRKEMREYADIIETNTDLLLQLINDILDMSKIEAG
29347984	811487	Bacteroides thetaiotaomicron VPI-5482	_ two-component system sensor histidine kinase _	46	KSAFIANMSHEVRTPLNAIIGFSGLMATATSEEEKKMYTDIISENNERLLRLVNDIFDLSQIDAG
29346857	810360	Bacteroides thetaiotaomicron VPI-5482	_ two-component system sensor histidine kinase _	46	KTAFLANMSHEIRTPLNAIVGFSNLLPSAETLEEEKLYSSIINQNSEILLQLINDILDLSKIEAG
29346647	810150	Bacteroides thetaiotaomicron VPI-5482	_ two-component system sensor histidine kinase _	46	KSAFLANMSHEIRTPLNSIVGFSDVLAVGGNTEEEQQTYYQIIKTNSDLLLRLINDILDLSRLEA
29346941	810444	Bacteroides thetaiotaomicron VPI-5482	_ two-component system sensor histidine kinase _	46	KSAFLANMSHEIRTPLNAIVGFSDLLSDTSGFTEEEIGQFIATINKNCGLLLALINDILDLSRIESG
29347007	810510	Bacteroides thetaiotaomicron VPI-5482	_ two-component system sensor histidine kinase _	46	KSLFLSNMSHEIRTPLNALSGFSAILTEESIDNETKQQCNDIIQQNSELLLKLINDVIDLSSLE
29346674	810177	Bacteroides thetaiotaomicron VPI-5482	_ two-component system sensor histidine kinase _	46	KSAFLANMSHEIRTPLNAIVGFSGILASTEEEEEKQEYVSIIENNNTLLLQLISDILDLSKIEAG
29347433	810936	Bacteroides thetaiotaomicron VPI-5482	_ two-component system sensor histidine kinase _	46	KSSFLANISHEIRTPLNAIVGFSSLLVSAERGISEEKQEYINIIENNNTLLLQLISDVLDLSKIEAG
29349465	812968	Bacteroides thetaiotaomicron VPI-5482	_ two-component system sensor histidine kinase _	46	KSAFLANMSHEIRTPLNAIVGFSDLLVDTENIEERREYIQIVKENNDLLLQLISDILDLSKIEAG
29347243	810746	Bacteroides thetaiotaomicron VPI-5482	_ two-component system sensor histidine kinase _	46	KSAFLANMSHEIRTPLNAIVGFSSLMVDTEDMEERRQYMDIVEENNDLLLQLISDILDLSKIEAG
29346408	809911	Bacteroides thetaiotaomicron VPI-5482	_ two-component system sensor histidine kinase _	46	KSAFLANMSHEIRTPLNAIVGFSSLLAETESKEECQDYIKIVQDNNDLLLRLISDILDLAKIEAG
29347212	810715	Bacteroides thetaiotaomicron VPI-5482	_ two-component system sensor histidine kinase _	66	MKTAFLNSICHEIRTPLNSIAGFSELIFDESLDTATRQEFRQLIQSNSTALASLMDNMLELSQL
29347210	810713	Bacteroides thetaiotaomicron VPI-5482	_ putative two-component system sensor histidine kinase _	66	KSLFLSNMSHEIRTPLSALSGFSSLLTEQALDAETRRQCGDIIQQNSDLLLKLINDVIDLSNLE
29346091	809594	Bacteroides thetaiotaomicron VPI-5482	_ two-component system sensor histidine kinase _	8	KSFVSHASHELNNPITAIQGECEISLLKERSTGEYIEALQRISSESKRISNLIRHLLFLSRQDE
29346399	809902	Bacteroides thetaiotaomicron VPI-5482	_ two-component system sensor histidine kinase _	8	QKMFVSNVSHELRTPMAALTAELDLALLKERTSGQYQAAIGNALQDSRRIINLIDGLLNLAKAD
150002977	1.29772e+06	Bacteroides vulgatus ATCC 8482	_ two-component hybrid sensor kinase/response regulator _	0	REKLMLTITHDIKAPVGSILGYTDLLERITTEERQRFYLNNMQSSANHLLSLVKSLLDYHRLDA
150004117	1.29886e+06	Bacteroides vulgatus ATCC 8482	_ two-component system sensor histidine kinase _	0	MRKQIILTISHDIRGPLGNINNCVELASETREKKKREGYLENIRHSCRHILNLVNNLMDVYKIN
150003266	1.29801e+06	Bacteroides vulgatus ATCC 8482	_ two-component system sensor histidine kinase _	0	MRKQIILTISHDIRGPLGNINNCVELASETREKKKREGYLENIRHSCRHILNLVNNLMDVYKIN
150006465	1.30121e+06	Bacteroides vulgatus ATCC 8482	_ two-component hybrid sensor kinase/response regulator _	112	KSAFLANMSHEIRTPLNAILGFSRIIAETENAEERLQYYDIVEKNNMRLQELINEILDLSKIESG
150006576	1.30132e+06	Bacteroides vulgatus ATCC 8482	_ two-component system sensor histidine kinase _	1	KKQLTQNIAHELKTPVSSIQGYLETIVNNPTLPREKINAFLERSYAQSNRLAHLLRDISVLTRMEE
150003881	1.29863e+06	Bacteroides vulgatus ATCC 8482	_ putative two-component system sensor histidine kinase _	1	MKEDFTHNITHELKTPIAVAYAANDALLNFNGAENLTKRQNYLQIIQTQLKQLSGLVEQILSMSMEQ
150002624	1.29737e+06	Bacteroides vulgatus ATCC 8482	_ two-component system sensor histidine kinase _	203	KNDFINNMTHEFKTPISTISLAAQMLKDPAVGKSPAMFQHISGVINDETKRLRFQVEKVLQMSMFE
150005502	1.30025e+06	Bacteroides vulgatus ATCC 8482	_ two-component system sensor histidine kinase _	208	QKQFIGNASHEMQTPLAICRNRLEMLMEDENLSESQLEELMKTHQTLEHITKLNKSLLLLSKIENG
150003719	1.29846e+06	Bacteroides vulgatus ATCC 8482	_ two-component system sensor histidine kinase/response regulator, hybrid _	25	FTNISHELLTPLTVISCITDHLEQKVPAIRQQSVILKSNADKLKRLIQQILDFRKMD
150003130	1.29787e+06	Bacteroides vulgatus ATCC 8482	_ two-component system sensor histidine kinase/response regulator, hybrid _	25	KVRFLINISHELRTPLTLIHAPLKQLMDKLTADNENYPLIQSICKQSERMKNILNTVLNVRKME
150004764	1.29951e+06	Bacteroides vulgatus ATCC 8482	_ two-component system sensor histidine kinase/response regulator, hybrid _	25	KIDFFTNVAHEIRTPLTLIKSPLENVLVSPNVSADIRDDLEIMNLNTTRLLDLVNQLLDFRKTET
150002755	1.2975e+06	Bacteroides vulgatus ATCC 8482	_ two-component system sensor histidine kinase/response regulator, hybrid _	25	FFTNISHEFRTPLTLIQGALEKMQRGGKIPKEMAYSLKVMDKSTQRMLRLINQLLEFRKMQN
150006322	1.30107e+06	Bacteroides vulgatus ATCC 8482	_ two-component system sensor histidine kinase/response regulator, hybrid _	25	RTRFFINTAHDIRTPLTLIKAPLEEIQQKENLSEESQANMLTAMKNVDTLIRLTTNLINFSKA
150004225	1.29897e+06	Bacteroides vulgatus ATCC 8482	_ putative two-component system sensor histidine kinase/response regulator, hybrid _	25	VFFTNVSHDFRTPLTLVADPVEQLLEDKDLTSKQRSLLKVVHKNVNILLRLVNQILDFRKYENG
150004370	1.29911e+06	Bacteroides vulgatus ATCC 8482	_ two-component system sensor histidine kinase/response regulator, hybrid _	25	KLRFFTNISHELRTPLTLIAGPVEYVLKNKTLPDDVREQLHVVERNTDRMLRLVNQILDFRKIQ
150003331	1.29808e+06	Bacteroides vulgatus ATCC 8482	_ two-component system sensor histidine kinase/response regulator, hybrid _	25	KVSFFTEIAHEVRTPLTLINGPLEAIEEMDIKDQKLNKNLKVIGQNTKRLLDLTGQLLDFQKIGA
150004703	1.29945e+06	Bacteroides vulgatus ATCC 8482	_ two-component system sensor histidine kinase/response regulator, hybrid _	25	RLRFYTNIAHELRTPLTLIIGPLEDLKDNKGIPAAFRTKIQTIYRSAVQLLNLINQLMEFRKTET
150003414	1.29816e+06	Bacteroides vulgatus ATCC 8482	_ two-component system sensor histidine kinase/response regulator, hybrid _	25	RLRFYTNITHELRTPLTLILGPLEDMQKSNSLSGKDSQKISVIHQSAIRLLNLINQILEFRKTET
150004693	1.29944e+06	Bacteroides vulgatus ATCC 8482	_ two-component system sensor histidine kinase/response regulator, hybrid _	25	RLRFYTNIAHELRTPLTLIIGPLEDLKDNRSMPTPFRTKIQTIYRSAVQLLNLINQLMEFRKTET
150002641	1.29739e+06	Bacteroides vulgatus ATCC 8482	_ two-component system sensor histidine kinase/response regulator, hybrid _	25	KLQFFINISHEIRTPMSLIISPLQKLMTNDTDHERQKNYRIIWRNSERILRLVNQLMDIRKIDKG
150005428	1.30017e+06	Bacteroides vulgatus ATCC 8482	_ two-component system sensor histidine kinase/response regulator, hybrid _	25	IKFFTNISHELRTPLTLIQGPIQELREKEKLSQKGMQYVDLMEKNTKQMLQLVNQILDFRKIQNG
150002960	1.2977e+06	Bacteroides vulgatus ATCC 8482	_ two-component system sensor histidine kinase/response regulator, hybrid _	25	DISHELRTPLTLISGPVSEVLSQEPLTSRTRHHLQLVQKNINRMLLLINQVLDFRKIQN
150003100	1.29784e+06	Bacteroides vulgatus ATCC 8482	_ two-component system sensor histidine kinase/response regulator, hybrid _	25	RLRFYTNITHELRTPLTLILGPLEDLLSDATLSPKHANKISIIHDSATRLLNLINRILEFRKTET
150004629	1.29937e+06	Bacteroides vulgatus ATCC 8482	_ two-component system sensor histidine kinase/response regulator, hybrid _	25	MKLKFFTHVGHELRTPLTLIISPLETLMKEYQSDAALMDKLNIVQRNALRLLNLVNQLLDFRKID
150003705	1.29845e+06	Bacteroides vulgatus ATCC 8482	_ two-component system sensor histidine kinase/response regulator, hybrid _	25	KIKFFTMIAHEIRTPVSLIIGPLEKIMKSPVSLPSTVRDDLNIIDRNSQRLLFLVNQLLDFRKVEQ
150003574	1.29832e+06	Bacteroides vulgatus ATCC 8482	_ two-component system sensor histidine kinase/response regulator, hybrid _	25	LAFFTNITHEFRTPLTLIVGPIERALKLSYNPQVIEQLHFVERNSKYLLSLVNQLMDFRKVESG
150003189	1.29793e+06	Bacteroides vulgatus ATCC 8482	_ two-component system sensor histidine kinase/response regulator, hybrid _	25	KLQFFTNITHELLTPLSIISASVDELKQEVPASSSVCSVIADNTVRLIRLIQQILEFRKVENG
150003835	1.29858e+06	Bacteroides vulgatus ATCC 8482	_ two-component system sensor histidine kinase/response regulator, hybrid _	25	NINHELRTPLTLIYTPLKQLTNSKQIPYELRGKLYGAFKQARQMKNIIDMILNMRKME
150005758	1.3005e+06	Bacteroides vulgatus ATCC 8482	_ two-component system sensor histidine kinase, FrrD _	2	AKTTFISTISHELKTPISAIMMSLQLLEDQRIGALNEEQEDLANSIKENSERLLNITGELLNMTQVESG
150003410	1.29815e+06	Bacteroides vulgatus ATCC 8482	_ two-component system sensor histidine kinase _	2	MREDFSYAMIHEMKTPLACILMGTRMLKSGKLDIFPDKREKHFQILEDESEHLLSLTNKVLTLSKLEN
150004714	1.29946e+06	Bacteroides vulgatus ATCC 8482	_ two-component system histidine kinase with response regulator receiver domain _	2	SRRNLMLSVSHDLRAPLGTVCEFAELMQHEKDAGLVREFAANILHASRHVIGLANNLQHYYRLEEG
150005253	1.3e+06	Bacteroides vulgatus ATCC 8482	_ putative two-component histidine sensor kinase _	46	KTAFLANMSHEIRTPLNAIVGFSSVLVSDDSSPAEKEQYCDIIQKNSDLLLHLINDILDISRMESG
150003606	1.29835e+06	Bacteroides vulgatus ATCC 8482	_ two-component system sensor histidine kinase _	46	KSAFLANMSHEIRTPLNAIVGFSSLLTETEDMKDRKQYMAIVQENTELLLQLISDILDLSKMESG
150006477	1.30122e+06	Bacteroides vulgatus ATCC 8482	_ two-component system sensor histidine kinase _	46	KTAFLANMSHEIRTPLNAIVGFSHLMTIADNAEDEKLYSDIINQNSEILLQLINDILDLAKIEAG
150005262	1.30001e+06	Bacteroides vulgatus ATCC 8482	_ two-component hybrid sensor kinase/response regulator _	46	KSAFLANMSHEIRTPLNAIIGFSNILAAAEEEQEKQEYINIIESNNTLLLQLISDILDLSKIEAG
150006384	1.30113e+06	Bacteroides vulgatus ATCC 8482	_ putative two-component regulator sensor kinase _	66	MSHEIRTPLNAIVGFSNLLTTEKNISEEEKKEFASIIDNNTRLLLKLVNDVLELSRIESG
121601788	988857	Bartonella bacilliformis KC583	_ nitrogen regulation protein NtrY _	15	DVARRIAHEMKNPLTPIQLSAERIRRRYDKMVAQDREVFDRCIDTIVRQVGDIGRMVDEFSSFARMP
121602674	988754	Bartonella bacilliformis KC583	_ sensor histidine kinase _	29	RQVSDNIAHDLKTPLMRLRNRAEEALSGKKTELEYRQALDDVIAESDQLIRTFNAILMISRIEA
121602141	988756	Bartonella bacilliformis KC583	_ putative non-motile and phage-resistance protein _	2	AKSEFLANISHELRTPLNAILGFSDIMLQSTFGPLGSQRYEEYMRDIHNSGTHLLTLINDILDMSKIEAG
121602765	989601	Bartonella bacilliformis KC583	_ sensor histidine kinase _	2	RNEFVQHVSYELRTPLTNIIGFSDILRDQMFGSLNERQHEYLGHIQSESNTLLNLVNDILDLATLDAG
121602237	989581	Bartonella bacilliformis KC583	_ sensor histidine kinase BvrS _	34	ERFAADVSHELKNPLTSLRSAVETLPLTKNKETQEKLLKIIQHDIRRLDRLITDISDASRLDA
121602917	989140	Bartonella bacilliformis KC583	_ sensor histidine kinase/reponse regulator _	3	GQLAGGIAHDFNNVLTAILMSCDLLLNTHRVSDPAHADLTNIKNNANRAAALVQQLLAFSRKQT
49475377	33418.1	Bartonella henselae str. Houston-1	_ nitrogen regulation protein _	15	DIARRIAHEIKNPLTPIQLSAERIRKRYDRVITQDREVFERCIDTIIRQVGDIGRMVDEFSSFARM
49475274	33315.1	Bartonella henselae str. Houston-1	_ sensor histidine kinase _	29	RQVSDNIAHDLKTPLTRLRNRAEAALSGQKTKFEYCQALDGIIAESDQLIRTFNAILMISRIEA
49475278	33319.1	Bartonella henselae str. Houston-1	_ two-component sensor histidine kinase _	2	AKSEFLANMSHELRTPLNAILGFSDIMLQSTFGPLGSQRYQEYMHDIYNSGNHLLTLINDILDMSKIEAG
49474858	32899.1	Bartonella henselae str. Houston-1	_ sensor histidine kinase protein _	2	RNEFVQHVSYELRTPLTNIIGFSDILRDQIFGPINERQQEYLGHIHSESGSLLNIVNDILDLATLDAG
49475185	33226.1	Bartonella henselae str. Houston-1	_ hypothetical protein BH03850 _	2	GVVHEMRTPLNALIGFAEIMRDGRFGAIDNERYRGYLRDIISSGRHILSLVNQLLECSKA
49474885	32926.1	Bartonella henselae str. Houston-1	_ two-component sensor histidine kinase _	34	ERFAADVSHELKNPLTSLRSAVETLPLAKNEEAQEQLIEIIQHDVRRLDRLITDISDASRLDA
49475714	33755.1	Bartonella henselae str. Houston-1	_ sensor histidine kinase _	3	GQLAGGIAHDFNNVLTAILMSCDLLLNTHRSFDPAYADLINIKNNANRAAALVQQLLAFSRKQT
49474136	32178.1	Bartonella quintana str. Toulouse	_ nitrogen regulation protein _	15	DIARRIAHEIKNPLTPIQLSAERIRKRYNKVITQDREVFDRCIDTIIRQVGDIGRMVDEFSSFARM
49474037	32079.1	Bartonella quintana str. Toulouse	_ sensor histidine kinase _	29	RQVSDNIAHDLKTPLTRLRNRAEAALLGQKTKFEYRQALDGIIAESDQLIRTFNAILMISRIEA
49474041	32083.1	Bartonella quintana str. Toulouse	_ two-component sensor histidine kinase _	2	AKSEFLANMSHELRTPLNAILGFSDIMLQSTFGPLGSKRYKEYMRDIYNSGSHLLTLINDILDMSKIEAG
49473713	31755.1	Bartonella quintana str. Toulouse	_ sensor histidine kinase protein _	2	RNEFVQHVSYELRTPLTNIIGFSDILRDQIFGSINERQKEYLGHIHSESSTLLNIVNDILDLATLDAG
49473936	31978.1	Bartonella quintana str. Toulouse	_ hypothetical protein BQ02870 _	2	GVVHEMRTPLNALIGFAEIMRDGRFGSIENERYRGYLRDIISSGKHILSLVNQLLECSKAN
49473739	31781.1	Bartonella quintana str. Toulouse	_ two-component sensor histidine kinase _	34	ERFAADVSHELKNPLTSLRSAVETLPLAKNEEAQEQLLEIIQHDVRRLDRLITDISDASRLDA
49474327	32369.1	Bartonella quintana str. Toulouse	_ sensor histidine kinase _	3	GQLAGGIAHDFNNVLTAILMSCDFLLNMHRSSDPAYADLINIKNNANRAAALVQQLLAFSRKQT
163868067	1.60927e+06	Bartonella tribocorum CIP 105476	_ two-component system, sensor histidine kinase _	15	DIARRIAHEIKNPLTPIQLSAERIRKRYNKVITQDREVFERCIETIIRQVGDIGRMVDEFSSFARM
163867923	1.60913e+06	Bartonella tribocorum CIP 105476	_ sensor histidine kinase _	29	RQVSDNIAHDLKTPLTRLRNRSEEALSANKTKLEYRQVLESVIAESDQLIRTFNAILMISRIEA
163867966	1.60917e+06	Bartonella tribocorum CIP 105476	_ two-component sensor histidine kinase _	2	AKSEFLANMSHELRTPLNAILGFSDIMLQSTFGPLGSQRYKEYMHDIYNSGTHLLTLINDILDMSKIEAG
163867336	1.60853e+06	Bartonella tribocorum CIP 105476	_ sensor histidine kinase protein _	2	RNEFVQHVSYELRTPLTNIIGFSDILRDQIFGSINERQQEYLGHIHSESGTLLNIVNDILDLATLDAG
163867812	1.60902e+06	Bartonella tribocorum CIP 105476	_ hypothetical protein Btr_0574 _	2	GVVHEIRTPLNALIGFAEIMKEGRFGSIENERYHGYLRDIISSGKHILSLINELLECSKIN
163867363	1.60856e+06	Bartonella tribocorum CIP 105476	_ two-component sensor kinase BatS _	34	ERFAADVSHELKNPLTSLRSAVETLPLAKNEEAQEKLLEIIQHDVRRLDRLITDISDASRLDA
163868491	1.6097e+06	Bartonella tribocorum CIP 105476	_ sensor histidine kinase _	3	GQLAGGIAHDFNNVLTAILMSCDLLLNTHRSSDPAHADLINIKNNANRAAALVQQLLAFSRKQT
42524723	970103	Bdellovibrio bacteriovorus HD100	_ sensory transduction histidine kinase _	0	KTNFISMMSHDLKTPIARIQGMTDVILTDSVALSNQQREAVDTIKHSSDDLLKFINAILSYGKIES
42524880	970260	Bdellovibrio bacteriovorus HD100	_ signal transduction histidine kinase _	0	KSDFLAAMSHEIRTPMNGVIGMTTLLADTHLNPEQTDYVGNIKRSAESLLMLINDLLDHSKIEAG
42524257	969637	Bdellovibrio bacteriovorus HD100	_ sensor histidine kinase/response regulator _	0	KSEFLANMSHEIRTPLNVIVGMSDLLEESPLNEDQKHYVDISKKAGHNLLSIINDILDISKIEAG
42525106	970486	Bdellovibrio bacteriovorus HD100	_ hypothetical protein Bd3779 _	0	KSTFLSNMSHEIRTPLNSIIGFSDILRDTRLDKDQTDYVQTIQRCSDSLLHIINDVLDISKIENG
42524956	970336	Bdellovibrio bacteriovorus HD100	_ sensory transduction histidine kinase _	0	KTVFLANMSHEIRTPLNSIIGITDTLAETPLDNQQASFVEILQRANHQLMTIINDILDLSKVEAG
42524006	969386	Bdellovibrio bacteriovorus HD100	_ two-component hybrid histidine kinase _	0	AKSEFLANMSHEIRTPMNSIMGMSELLLDTELSPDQRQFVTILTRASSSLLNLINDILDLSKIESG
42523783	969163	Bdellovibrio bacteriovorus HD100	_ hypothetical protein Bd2335 _	0	AKSEFLARMSHEIRTPLNSVLGMLELLRETQLSKDQERYLTLFSHAGENLKALINDLLDFSKIEA
42522190	967570	Bdellovibrio bacteriovorus HD100	_ two component sensor histidine kinase _	0	AKSEFLARMSHEIRTPLNAIIGITDILAESDLKPEQSQLVRVCANAGENLLALINDILDISKIEA
42524676	970056	Bdellovibrio bacteriovorus HD100	_ hypothetical protein Bd3305 _	0	NFMILINHELKTPLTSILSFSSLLAESKLNDEDKLMVNRITRSAERLKTLVEDVLLVVRAET
42521923	967303	Bdellovibrio bacteriovorus HD100	_ sensory transduction histidine kinase _	0	AKSEFLAQMSHEIRTPMNAIMGMAELLKETRLDVDQKYYVTIFCKAGEVLMSLINDILDLSKIEAG
42522105	967485	Bdellovibrio bacteriovorus HD100	_ sensory transduction histidine kinase _	0	KSLFLSTMSHEIRTPLNAMLGSAELLNETHLNFEQKELLISLQSAGDTLLSMLNNILDFSKFESG
42524788	970168	Bdellovibrio bacteriovorus HD100	_ sensory transduction histidine kinase _	0	MKSSFLANMSHEIRTPMNGILGMTEVLLDQNPESGIKKKIQIIRESALNLLSLINGILDLSKIESG
42524512	969892	Bdellovibrio bacteriovorus HD100	_ sensor histidine kinase _	10	RVASALAHEMRGPLASILGYSQVILSKSPESEVVQSTDSILRETRAARSVLDKLLGY
42523999	969379	Bdellovibrio bacteriovorus HD100	_ two-component sensor histidine kinase _	11	SQERFVADASHQLLTPLTIMRGEMELLQKTEKRDVDQFIKSALQEVDNLSSIVQEMLLLARVDAG
42524430	969810	Bdellovibrio bacteriovorus HD100	_ nitrogen regulation protein NtrY _	15	TEVARRIAHEIKNPLTPIKLSAERLQRKFGGSITDPAFSECTTMIVKQVDGLKNLVNEFSNFARL
42523250	968630	Bdellovibrio bacteriovorus HD100	_ two-component sensor KdpD _	19	IRTPLTAIIGSASAVLDEKVSANKETREQLAQDIVDSSLRLNQVVENLLDMSRLNSG
42522578	967958	Bdellovibrio bacteriovorus HD100	_ phosphate regulon sensor protein phoR _	1	MDFVGNASHELRTPLTSIKGYVDTLKEDVKTGQIQQAGKFLDIVSRNIDRLMDLVNDMLSINTLEA
42523013	968393	Bdellovibrio bacteriovorus HD100	_ sensory transduction histidine kinase _	21	KNNFVSLISHDLKTPIAKIQAIVDRLLTQHSQDAELGQDLKSLRLFSDELNRYIQSILKVLRV
42522900	968280	Bdellovibrio bacteriovorus HD100	_ two-component hybrid sensor and regulator _	22	KTAFLANVSHEIRTPLGAMLGFAEILKEDESLREEQKEAVETVLRNGQQLLHIVDEILDISKVES
42522901	968281	Bdellovibrio bacteriovorus HD100	_ two-component hybrid sensor and regulator _	22	KSVLLANASHEIRTPLAAILGFADTLLRSPHLDDQSRRDVQSIHRQGNFMASLVNDLLDLSKIET
42523608	968988	Bdellovibrio bacteriovorus HD100	_ two-component hybrid sensor and regulator _	23	RITFGIAHELKNPLNIIINASELLLDDDLDKESHTRAVEMIQHHSVRASEIITNMLRQARQDT
42522211	967591	Bdellovibrio bacteriovorus HD100	_ putative two-component sensor histidine kinase _	23	GLLAGNIAHELNNPLTGLRSLSQVLLQEAEEGSNLHSDLVEIEKATARSQRIIKNLLDFSKGE
42524251	969631	Bdellovibrio bacteriovorus HD100	_ two-component hybrid sensor and regulator _	24	SKDEFLMTVSHELRTPLNSIMGWAEILLEASPGDKDARLGLETIERNARNQTRIIEDLLDSSRI
42524991	970371	Bdellovibrio bacteriovorus HD100	_ two-component hybrid sensor and regulator _	24	KNDFLATLSHELRTPLNIIKGGLDLLKGSDPKSREYHDALDAIERNLNHEIQLVSDTLEISRITTG
42523042	968422	Bdellovibrio bacteriovorus HD100	_ two-component hybrid sensor and regulator _	24	KDEFLATVSHELRTPLNVILGHSDILKDPATSPEEAKVSINAIHRNAQIQVQIINDLLDVSRIISG
42524805	970185	Bdellovibrio bacteriovorus HD100	_ signal-transducing histidine kinase _	27	LRFFFSTFSHDIKTSIARLRLQAEVLEEDLNTTSHPVMKRLIQDIQRLDLQLENSLLLANLEAG
42524752	970132	Bdellovibrio bacteriovorus HD100	_ RagB _two-component sensor histidine kinase_ _	29	EAFDHLAHDIRTPVTRLRGRAELALTSEGDVESYREALQSCFENSDKILNFLQVLTDI
42523076	968456	Bdellovibrio bacteriovorus HD100	_ putative sensor protein fixL _	39	SLGEMAAGIAHEINNPLTIINGHVGVLRRLLGARGLATDIEVQKRVEVVENTTQRIAKIVKGLRYYSRD
42524787	970167	Bdellovibrio bacteriovorus HD100	_ two-component sensor histidine kinase _	3	SSIAHELNNPLGGILSFTQLIKMDMDPKHPLYPDVVEMEAGVQRCKEIVQNLLGFTRD
42523019	968399	Bdellovibrio bacteriovorus HD100	_ pilS sensor protein _	4	GGLAAGIAHEIRNPLAGISGSIELLTQTVNNDDDRKLMKIVLREIDRLNNLITEFLDYARPE
42525078	970458	Bdellovibrio bacteriovorus HD100	_ serine/threonine kinase protein _	50	SLGSLTASVAHEIRNPLNFVLNFSELLTDSENLEEIKEISRVILKHSQRIDQIVRSMQ
42521843	967223	Bdellovibrio bacteriovorus HD100	_ two-component sensor histidine kinase _	7	SLGQLVAGVAHELNNPIGFIYSNMTHLKEYSEKLIELAKVAEKDPPKLPALKEEYEFDYIVKDLPKLVASCQDGARRTRDIVLGLRNFSRLEE
42523336	968716	Bdellovibrio bacteriovorus HD100	_ sensor protein kdpD _	80	RKQLLQEMGHDLRTPLTSLKTSFETLQIHHDKLSAEKRGELFDVLIREIDYFKDLIEQLMTIASLDE
42524989	970369	Bdellovibrio bacteriovorus HD100	_ two-component hybrid sensor and regulator _	9	MEQFVYTVSHDLKSPLVTSSSFIEFIKEDIKSGNMEDVHDSIDRLEKAHKRMQELINDLLQLSRAG
42523378	968758	Bdellovibrio bacteriovorus HD100	_ sensory transduction histidine kinase _	9	LTHFAAVAAHDLKSPLATIIGFVDSLQDEEFQEKLGPEGGQMLSRVSAAAHRMNTLIDTMLEYARLGS
182678924	1.83307e+06	Beijerinckia indica subsp. indica ATCC 9039	_ multi-sensor hybrid histidine kinase _	0	AKGEFLANMSHEIRTPMNGVIGMAQLLDGTELSVQQREYVSIILHSADTLMRLINDVLDFSKIEAG
182680138	1.83428e+06	Beijerinckia indica subsp. indica ATCC 9039	_ histidine kinase _	0	AKTEFFAKISHEIRTPINGILGLTELLLATGLTPEQKNYVEAIRGSGSALASLTDALLDFSKIEAG
182678494	1.83264e+06	Beijerinckia indica subsp. indica ATCC 9039	_ signal transduction histidine kinase, nitrogen specific, NtrB _	10	AMASMLAHEIKNPLSGIRGAAQLLETDANDNDRALTQLICEETDRIVKLVDRMSAFSD
182680447	1.83459e+06	Beijerinckia indica subsp. indica ATCC 9039	_ integral membrane sensor signal transduction histidine kinase _	13	RTAMLNGVSHDLRTILTRFKLSLALMPDSDESRDLEKDVEEMQRMLEAYLAFARGDAG
182678496	1.83264e+06	Beijerinckia indica subsp. indica ATCC 9039	_ multi-sensor signal transduction histidine kinase _	15	DVARRIAHEIKNPLTPIQLSAERLKRKYGRVIVQDRDIFDQCIDTIVRQVDDIKRMVDEFSSFARM
182677183	1.83133e+06	Beijerinckia indica subsp. indica ATCC 9039	_ histidine kinase _	18	LGQIAASVAHEVNQPVAAIRTFAENSQVLLIRGDTGTARINLSTIAGLTERIGTIMDELRAFSRKTT
182678084	1.83223e+06	Beijerinckia indica subsp. indica ATCC 9039	_ osmosensitive Kplus channel signal transduction histidine kinase _	19	RSALLNSISHDLRTPLSTVLGSATTLIDYGKTLDSAVSVDLLESIREEAERLNRYVGNLLNMTRLEGG
182680203	1.83435e+06	Beijerinckia indica subsp. indica ATCC 9039	_ integral membrane sensor signal transduction histidine kinase _	1	TFAAHVSHELKSPLTSIKGAAELLLDDLEANPQTMDDNDRRRFLDHIVVDAARLTDLVSRLRDLARAEN
182680099	1.83425e+06	Beijerinckia indica subsp. indica ATCC 9039	_ histidine kinase _	1	MRADFIANASHELRTPLSSLLGFIETLQGPAKDDENARIRFLGIMRDQARRMARLIDDLLSLSRIEQ
182677962	1.83211e+06	Beijerinckia indica subsp. indica ATCC 9039	_ integral membrane sensor hybrid histidine kinase _	22	AKSRFVVGLSHELRTPLNAIMGYAQILERDVSIPSHRRNAIRVMHRSAEHLSGLIDGLLDISKIEAG
182679528	1.83367e+06	Beijerinckia indica subsp. indica ATCC 9039	_ integral membrane sensor signal transduction histidine kinase _	27	RTTMLAAISHDLRTPLTRIRLRGEFIEDHGQRTRLFRDVDEMQAMVDGALAFFRDDA
182680346	1.83449e+06	Beijerinckia indica subsp. indica ATCC 9039	_ integral membrane sensor signal transduction histidine kinase _	29	NIAHDLRTPLALMCARLERGLDSENEEDLRENAQLALRDLDRALMTITTLLRMSEIENG
182679198	1.83334e+06	Beijerinckia indica subsp. indica ATCC 9039	_ integral membrane sensor signal transduction histidine kinase _	29	VSDNIAHDLKTPLTRLRNGTEEALRLAKSPEEYRGALEKVIEESDRLIQIFDALLMIAGAEAG
182678851	1.833e+06	Beijerinckia indica subsp. indica ATCC 9039	_ response regulator receiver sensor signal transduction histidine kinase _	2	AKSNFLATISHELRTPLNAIIGFSNLILMELMGPLSNERYREYLRDINASGEHLLSIINDILDLTKAEAG
182678998	1.83314e+06	Beijerinckia indica subsp. indica ATCC 9039	_ multi-sensor signal transduction histidine kinase _	2	AKSEFLTNMSHELRTPLNAIIGFSELMGQEPYGPLGSPRYLDYCNDIRQSGQYLLGVISDVLDMSRLEAG
182677673	1.83182e+06	Beijerinckia indica subsp. indica ATCC 9039	_ PAS/PAC sensor signal transduction histidine kinase _	2	KSDFLAKVSHEIRTPLNAILGFTEVIMDERFGPIGNERYKDYLKDIHMSGTLVMSLVNDLLDLSKIEAG
182678896	1.83304e+06	Beijerinckia indica subsp. indica ATCC 9039	_ integral membrane sensor signal transduction histidine kinase _	2	AKSRFLATMSHELRTPLNAILGFSEVMKGELFGAHVISSYKDYSNDIHASGQHLLTLINEILDLSRIEAG
182678613	1.83276e+06	Beijerinckia indica subsp. indica ATCC 9039	_ multi-sensor signal transduction histidine kinase _	2	AKDRFLANMSHELRTPLNAIIGFSEMLADPQLCPQDPLKQREYAAIIHSSGEHLLHVVNSILDMSKIHSG
182677583	1.83173e+06	Beijerinckia indica subsp. indica ATCC 9039	_ histidine kinase _	2	RNDFVHHVSYELRSPLTNIIGFIEMLGEGAVGPLNEKQHEYIGYVMASSSALRAIINDILDLASIDA
182680226	1.83437e+06	Beijerinckia indica subsp. indica ATCC 9039	_ integral membrane sensor signal transduction histidine kinase _	31	DGLAAAAAHELGTPLATITLVARDLEKELKNLASDNVSLQEDIALLAQEVTRCRTILGKLT
182679655	1.8338e+06	Beijerinckia indica subsp. indica ATCC 9039	_ integral membrane sensor signal transduction histidine kinase _	34	SFAADVAHELKNPLTSLRSAVETLPIARTPESHQRLLSIIQHDVRRLDRLISDISDASRLDA
182678949	1.8331e+06	Beijerinckia indica subsp. indica ATCC 9039	_ multi-sensor hybrid histidine kinase _	3	GQLAGGVAHDFNNVLTAIIGYSDLLLANQRPTDPSFQDIMQIKQNANRAAGLVRQLLAFSRRQT
182679118	1.83326e+06	Beijerinckia indica subsp. indica ATCC 9039	_ integral membrane sensor signal transduction histidine kinase _	48	RMFATNSAHELRNPIAGLLAQTQILNDQLKGSQYGARTLAIVQQTKRISRLTEKLLQLSRATSG
182679904	1.83405e+06	Beijerinckia indica subsp. indica ATCC 9039	_ integral membrane sensor signal transduction histidine kinase _	4	GRVAAGVAHEIRNPIAAMRLKAENAMAGDSERKNLALTMMLGQIERLDALVRRLLSVTERE
182678849	1.833e+06	Beijerinckia indica subsp. indica ATCC 9039	_ multi-sensor signal transduction histidine kinase _	4	GQLTATVAHELRNPLGAIKNTVFTLKELSGAKNLKLDRPIARMERSVDRCNSIITHLLEYSRV
182677361	1.83151e+06	Beijerinckia indica subsp. indica ATCC 9039	_ multi-sensor hybrid histidine kinase _	6	GQVTSGVAHDFNNLLTVILGNLDLLEKSVIDPVRGDPKTKRRLDNMRMAGERGAKLTGQLLAFSRRQ
182679920	1.83407e+06	Beijerinckia indica subsp. indica ATCC 9039	_ integral membrane sensor hybrid histidine kinase _	6	GQLTGGIAHDFNNLLTAVLGNLELLSRHVEGGDAKLQRWTRNALEAAKRGASLTARLLAFSRRQ
182678130	1.83228e+06	Beijerinckia indica subsp. indica ATCC 9039	_ PAS/PAC sensor signal transduction histidine kinase _	7	SLGRLVAGVAHELNNPISFVYGNAHTLHRYARRLAAYLDALHALPASPQLAEQRQTLRIDMIMTELEGVLAGIVDGAERVRDIVADLRRFSSDR
119025294	909139	Bifidobacterium adolescentis ATCC 15703	_ sensor protein _	1	MRRDFVTNVSHELKTPAGAISLLAETIGDAADDPDAVKYFSGRISKESERLTELVHRLIDLQKAQS
119025683	909528	Bifidobacterium adolescentis ATCC 15703	_ sensor protein _	1	MRRDMVANVSHELRTPVSALQAMVENMADGVVEPTPSNLESILNQTHRLSDLIAFLLDLSRMEAG
119025587	909432	Bifidobacterium adolescentis ATCC 15703	_ sensor protein _	33	MKRFVSDASHELRTPLAAIHGYAELYKMQRDMPGALERADESIEHIEASSARMTVLVEDLLSLARLDEG
219682820	2.4692e+06	Bifidobacterium animalis subsp. lactis AD011	_ sensor protein _	1	RRDFVTNVSHELKTPVGAIMLLAETIDDAGDDVDMIRHFAARIGVEAKRLDGLVRRLIELGRM
219683982	2.47037e+06	Bifidobacterium animalis subsp. lactis AD011	_ sensor protein _	1	RRDMIANVAHELRTPVSALQAMVENMADGVVEPNEKNMESILAQTHRLTDLISFLLDLSRIEAG
219683668	2.47005e+06	Bifidobacterium animalis subsp. lactis AD011	_ sensor protein _	33	MRQFVSDASHELRTPLAAIHGYAELYKMQRDAPGTLERADDAISHIESSSSRMTVLVEDLLSLARLDEG
23464918	695521	Bifidobacterium longum NCC2705	_ histidine kinase sensor of two-component system _	1	RRDFVTNVSHELKTPAGAIALLAETVTDAADDPDAVRYFSGRISKESARLTELVHHLIDLQKAQS
23465570	696173	Bifidobacterium longum NCC2705	_ histidine kinase sensor of two-component system _	1	MRRDMIANVSHELRTPVSALQAMVENMADGVTEPTPTNLESILTQTQRLSDLIAFLLDLSRMEAG
23464634	695237	Bifidobacterium longum NCC2705	_ histidine kinase sensor of two-component system _	33	MKRFVSDASHELRTPLAAIHGYAELYKMQRDMPGALERADESIEHIERSSQRMTVLVEDLLSLARLDEG
23464659	695262	Bifidobacterium longum NCC2705	_ histidine kinase sensor of two-component system _	42	QKRFVSDVSHELRTPVTTMRMASDLLEMKKDGFDPSTKRTVELLAGQISRFQDMLADLLEISRYDAG
187478370	786394	Bordetella avium 197N	_ virulence sensor protein _	0	AKSTFLATMSHEIRTPMNAIIGMLELELRRPADQATDRSALQITYDSARSLLDLIGDILDISKIEA
187478274	786298	Bordetella avium 197N	_ two component sensor kinase for capsular biosynthesis _	0	KSAFLAAMSHEIRTPLNAIHGNLELLSHSALDSAQRAHVDTIRSASDSLLSIVSDVLDFSKIEAG
187478423	786447	Bordetella avium 197N	_ nitrogen regulation protein NR_II_ _	10	RELLRNLAHEVKNPLGGLRGAAQLLEAELPSAALAEYTQVIISEADRLQALVDRL
187477564	785588	Bordetella avium 197N	_ two component system sensor kinase _	13	ELMLAGISHDLRTPLARMRLEIEMSGVTEDARQAIDDDLGQIDHSIGQLMEYAR
187476744	784768	Bordetella avium 197N	_ two-component system sensor kinase _	15	GEVARRLAHEIKNPLTPIQLSAERLAMKLAGHLPPAEAQMLARATNTIVNQVGSLKQMVDDFREYAR
187478765	786789	Bordetella avium 197N	_ two-component sensor kinase _	166	RQLQSLLSHELRTPAATISAAVQSLETILAGSGEEVDSRLARIRRAVGRMIAMLDTMLSPERRG
187478156	786180	Bordetella avium 197N	_ two-component sensor kinase _	16	MGEMASSLAHELNQPLTAIANYSMGAVALVKAGHTSPNMLLPALEKAAAQAERAGKIISRIREFVKR
187478710	786734	Bordetella avium 197N	_ two component sensor kinase for C4-dicarboxylate transport _	18	LGQVAAGVAHEINQPLSAIRAYADNAGTFLERGDGSSALKNLRTIAQLTERIGGITGELRAFSRKA
187479561	787586	Bordetella avium 197N	_ phosphate regulon two-component system sensor kinase _	1	RRDFVANVSHELRTPLTVLAGFLETLHDMPPEALGEEQRSQYLAMMLEQAQRMQAIVEDLLTLSTLES
187477289	785313	Bordetella avium 197N	_ two component system sensor kinase _	31	HAAAMAHELNTPLATMTLLADEVRDEVSDEGVRADVDTLRELLALCRERI
187479177	787202	Bordetella avium 197N	_ two component sensor kinase _	59	RNSLLAAVSHDLRTPLTGLIGMTETLARSATDAAVQEQANAIRDQARRMHRMVVNLLDMARLQS
187479377	787402	Bordetella avium 197N	_ two-component sensor kinase _	5	QSQFLADASHQLRTPLAIMLTQAQYALRERDPARAQEGLRAIVDQLGRTRRLTEQLLSLAHA
187478801	786825	Bordetella avium 197N	_ two-component system sensor kinase _	5	QRRFVADAAHQLKTPLAGLRTQAELALRDASPDEMQSSLRQLVASSERATRLVNQLLLLARAET
187478609	786633	Bordetella avium 197N	_ two-component sensor kinase _	5	QRRFIGHAAHQLRTPLSGLRLESELMLARPLPEDVRARAERIKVVSDRMIRLGQQLLVLAKAD
187476615	784638	Bordetella avium 197N	_ bifunctional protein two-component system sensor protein and solute-binding protein _	5	SLNTLVADAAHQVRTPLASLRAQAEVALEEPSPERLRERVARIHQNATQASQLINQLLMDATI
187476530	784554	Bordetella avium 197N	_ two-component sensor protein _	85	REEMLRFISHDMRAPQNSILALVALHEKEAHSQDQTETLQRIAQLATRTLHLVDGFVQLTRAES
187478539	786563	Bordetella avium 197N	_ heavy metal sensing two-component sytem, sensor kinase _	8	SRYSEDLAHELRTPLSILMGQTQRTVQRPREAAVYEEVLLSHLEEYERLNRLIDGMLFLARVR
33601971	889531	Bordetella bronchiseptica RB50	_ virulence sensor protein _	0	AKTTFLATMSHEIRTPMNAIIGMLELALLRPADQEPDRQSIQVAYDSARSLLELIGDILDIAKIEAG
33601929	889489	Bordetella bronchiseptica RB50	_ nitrogen regulation protein NR_II_ _	10	HRELLRNLAHEVKNPLGGLRGAAQLLEAELPSAALAEYTQVIITEADRLQALVDRL
33602786	890346	Bordetella bronchiseptica RB50	_ sensor kinase _	13	ELMLAGISHDLRTPLARMRLEIEMSGVSEDARQAIDEDLGQIDHSIGQLMEYAR
33599253	886813	Bordetella bronchiseptica RB50	_ two-component sensor kinase _	15	GEVARRLAHEIKNPLTPIQLSAERLAMKLADRLQPADAQMLIRSTNTIVNQVGSLKQMVDDFREYAR
33601092	888652	Bordetella bronchiseptica RB50	_ two-component histidine kinase _	166	QRQVHALLSHELRTPAATISAAAQSLEIILAGSGQEVDSRLARIRRAVTRMIELMNQVLSPERL
33601514	889074	Bordetella bronchiseptica RB50	_ tw-component sensor kinase _	16	MGEMASSLAHELNQPLTAIANYSMGAVALVKAGHTSPNMLLPALEKAASQAERAGKIISRIREFVKR
33602894	890454	Bordetella bronchiseptica RB50	_ two component sensor protein _	179	RNALLAAVSHDLRTPLTSLLGMAETLQRSPAAMTPAALETVAAMQDQARRMHALVVNLLDMARLQS
33603444	891004	Bordetella bronchiseptica RB50	_ phosphate regulon sensor protein _	1	RRDFVANVSHELRTPLTVLAGFLETLRELPAEALPAEQRDQYMAMMHEQARRMQAIVEDLLTLSTLES
33599878	887438	Bordetella bronchiseptica RB50	_ two-component system sensor protein _	206	REFSVNVSHEVRTPLAAIRSDSEMMLLAAGLDEGLRTRLVRIVANVDNVSTALESARAMARDE
33600087	887647	Bordetella bronchiseptica RB50	_ two component sensor kinase _	30	SLTTSIAHEVNQPLAAIVASGNAGQRWLAQDPPNLDKARQAFERILGDAGRASNIIARVRSLTRGE
33603204	890764	Bordetella bronchiseptica RB50	_ two component sensor kinase _	5	QSQFLADASHQLRTPLAIMLTQAQYALRERDPVRAQEGLRAIVDQLGRTRRLTEQLLSLAHA
33601057	888617	Bordetella bronchiseptica RB50	_ two-component system histidine kinase _	5	QRRFVADAAHQLKTPLAGLRTQAELALRDASPEEMQSSLRQLVTGSERATRLVNQLLLLARAEN
33602159	889719	Bordetella bronchiseptica RB50	_ two component sensor kinase _	5	RRLIADAAHELRTPLAALKMQAEVALGARHADERHSALCKLLDAARRAARLSEQLLDQARLDA
33600969	888529	Bordetella bronchiseptica RB50	_ sensor kinase _	5	QRRFIGHAAHQLRTPLSGLRLESELMLARPLPEDVRMRAERIKAVSDRMIRLGQQLLVMARAD
33603982	891542	Bordetella bronchiseptica RB50	_ sensor kinase _	5	QRQFLDDASHQLRTPLSVLRTQTAYALRETDPQEVRTALLAMQDGLDRAVRTTNQMLALARA
33601845	889405	Bordetella bronchiseptica RB50	_ two-component sensor histidine kinase _	6	GRLTGGIAHDFNNMLQGISGALYLIDRKLRRGKPEEVGKYVRTAQESTDRAARLTQRLLTFSRQQA
33599011	886571	Bordetella bronchiseptica RB50	_ two-component sensor protein _	85	REETLRFISHDMRAPQNSILALVAMNQDSLNGVQQSDALARIAMLANRTLRLVDDFVHLTRAES
33603517	891077	Bordetella bronchiseptica RB50	_ sensor kinase _	8	LSQFSADLAHEIRTPINVLMGQTQVALRQPRGADEYELLLESNLEELARLAHIVENILFLSRAN
33603446	891006	Bordetella bronchiseptica RB50	_ two-component sensor kinase _	8	EGFNADVAHELRTPLATLINGAQVTLSSPRSAEELREALASNLEELEDLKTLVNDMLFLARADRG
33597571	885214	Bordetella parapertussis 12822	_ virulence sensor protein _	0	AKTTFLATMSHEIRTPMNAIIGMLELALLRPADQEPDRQSIQVAYDSARSLLELIGDILDIAKIEAG
33597531	885174	Bordetella parapertussis 12822	_ nitrogen regulation protein NR_II_ _	10	HRELLRNLAHEVKNPLGGLRGAAQLLEAELPSAALAEYTQVIITEADRLQALVDRL
33597883	885526	Bordetella parapertussis 12822	_ sensor kinase protein _	13	ELMLAGISHDLRTPLARMRLEIEMSGVSEDARQAIDEDLGQIDHSIGQLMEYAR
33594977	882620	Bordetella parapertussis 12822	_ putative two-component sensor kinase _	15	GEVARRLAHEIKNPLTPIQLSAERLAMKLADRLQPADAQMLIRSTNTIVNQVGSLKQMVDDFREYARM
33596539	884182	Bordetella parapertussis 12822	_ two-component histidine kinase _	166	QRQVHALLSHELRTPAATISAAAQSLEIILAGSGQEVDSRLARIRRAVTRMIELMNQVLSPERL
33596116	883759	Bordetella parapertussis 12822	_ tw-component sensor kinase _	16	MGEMASSLAHELNQPLTAIANYSMGAVALVKAGHTSPNMLLPALEKAASQAERAGKIISRIREFVKR
33597988	885631	Bordetella parapertussis 12822	_ two component sensor protein _	179	RNALLAAVSHDLRTPLTSLLGMAETLQRSPAAMTPAALETVAAMQDQARRMHALVVNLLDMARLQS
33598500	886143	Bordetella parapertussis 12822	_ phosphate regulon sensor protein _	1	RRDFVANVSHELRTPLTVLAGFLETLRELPAEALPAEQRDQYMAMMHEQARRMQAIVEDLLTLSTLES
33595493	883136	Bordetella parapertussis 12822	_ putative two-component system sensor protein _	206	REFSVNVSHEVRTPLAAIRSDSEMMLLAAGLDEGLRTRLVRIVANVDNVSTALESARAMARDE
33598294	885937	Bordetella parapertussis 12822	_ two component sensor kinase _	5	QSQFLADASHQLRTPLAIMLTQAQYALRERDPVRVQEGLRAIVDQLGRTRRLTEQLLSLAHA
33597211	884854	Bordetella parapertussis 12822	_ two-component system histidine kinase _	5	QRRFVADAAHQLKTPLAGLRTQAELALRDASPEEMQSSLRQLVTGSERATRLVNQLLLLARAEN
33597418	885061	Bordetella parapertussis 12822	_ putative two component sensor kinase _	5	RRLIADAAHELRTPLAALKMQAEVALGARHADERHSALCKLLDAARRAARLSEQLLDQARLDA
33597125	884768	Bordetella parapertussis 12822	_ sensor kinase protein _	5	QRRFIGHAAHQLRTPLSGLRLESELMLARPLPEDVRMRAERIKAVSDRMIRLGQQLLVMARAD
33598903	886546	Bordetella parapertussis 12822	_ putative sensor kinase protein _	5	QRQFLDDASHQLRTPLSVLRTQTAYALRETDPQEVRTALLAMQDGLDRAVRTTNQMLALARA
33597451	885094	Bordetella parapertussis 12822	_ two-component sensor histidine kinase _	6	GRLTGGIAHDFNNMLQGISGALYLIDRKLRRSKPEEVGKYVRTAQESTDRAARLTQRLLTFSRQQA
33598502	886145	Bordetella parapertussis 12822	_ two-component sensor kinase _	8	EGFNADVAHELRTPLATLINGAQVTLSSPRSAEELREALVSNLEELEDLKTLVNDMLFLARADRG
33592925	880569	Bordetella pertussis Tohama I	_ virulence sensor protein _	0	AKTTFLATMSHEIRTPMNAIIGMLELALLRPTDQEPDRQSIQVAYDSARSLLELIGDILDIAKIEAG
33592686	880330	Bordetella pertussis Tohama I	_ nitrogen regulation protein NR_II_ _	10	HRELLRNLAHEVKNPLGGLRGAAQLLEAELPSAALAEYTQVIITEADRLQALVDRL
33591774	879418	Bordetella pertussis Tohama I	_ putative two-component sensor kinase _	15	GEVARRLAHEIKNPLTPIQLSAERLAMKLADRLQPADAQMLIRSTNTIVNQVGSLKQMVDDFREYAR
33592230	879874	Bordetella pertussis Tohama I	_ two-component histidine kinase _	166	QRQVHALLSHELRTPAATISAAAQSLEIILAGSGQEVDSRLARIRRAVTRMIELMNQVLSPERL
33592142	879786	Bordetella pertussis Tohama I	_ tw-component sensor kinase _	16	MGEMASSLAHELNQPLTAIANYSMGAVALVKAGHTSPNMLLPALEKAASQAERAGKIISRIREFVKR
33593466	881110	Bordetella pertussis Tohama I	_ two component sensor protein _	179	RNALLAAVSHDLRTPLTSLLGMAETLQRSPAAMTPAALETVAAMQDQARRMHALVVNLLDMARLQS
33591408	879052	Bordetella pertussis Tohama I	_ phosphate regulon sensor protein _	1	RRDFVANVSHELRTPLTVLAGFLETLRELPAEALPAEQRDQYMAMMHEQARRMQAIVEDLLTLSTLES
33594058	881702	Bordetella pertussis Tohama I	_ putative two-component system sensor protein _	206	REFSVNVSHEVRTPLAAIRSDSEMMLLAAGLDEGQRTRLVRIVANVDNVSTALESARAMARDE
33591709	879353	Bordetella pertussis Tohama I	_ C-terminal region of two component sensor kinase _partial_ _	5	QSQFLADASHQLRTPLAIMLTQAQYALRERDPVRAQEGLRAIVDQLGRTRCLTEQLLSLAHA
33593531	881175	Bordetella pertussis Tohama I	_ two-component system histidine kinase _	5	QRRFVADAAHQLKTPLAGLRTQAELALRDASPEEMQSSLRQLVTGSERATRLVNQLLLLARAEN
33593209	880853	Bordetella pertussis Tohama I	_ putative two component sensor kinase _	5	RRLIADAAHELRTPLAALKMQAEVALGARHADERHSALCKLLDAARRAARLSEQLLDQARLDA
33594406	882050	Bordetella pertussis Tohama I	_ sensor kinase protein _	5	QRRFIGHAAHQLRTPLSGLRLESELMLARPLPEDVRMRAERIKAVSDRMIRLGQQLLVMARAD
33594717	882361	Bordetella pertussis Tohama I	_ putative sensor kinase protein _	5	QRQFLDDASHQLRTPLSVLRTQTAYALRETDPQEVRTALLAMQDGLDRAVRTTNQMLALARA
33591406	879050	Bordetella pertussis Tohama I	_ two-component sensor kinase _	8	EGFNADVAHELRTPLATLINGAQVTLSSPRSAEELREALTSNLEELEDLKTLVNDMLFLARADRG
163858789	1.63309e+06	Bordetella petrii DSM 12804	_ virulence sensor protein _	0	AKSTFLASISHDIRTPMNAIMGMLELTLLQDSLAAAARQQLEMALQSARSLLALIDDLLDLSKMEAG
163858792	1.63309e+06	Bordetella petrii DSM 12804	_ virulence sensor protein _	0	KARFLAAMSHEIRTPLATIIGALDLMRETGLQTGQRQHYQLADDAARLLMEIIGDILDFSRLESG
163856588	1.63089e+06	Bordetella petrii DSM 12804	_ nitrogen regulation protein NR_II_ _	10	RELLRNLAHEVKNPLGGLRGAAQLLEAELPSAALAEYTQVIISEADRLQVLVDRL
163856009	1.63031e+06	Bordetella petrii DSM 12804	_ hypothetical protein Bpet1699 _	13	ELMLAGISHDLRTPLARMRLEIEMSGVSEDARQAIDEDLAQIDHSIGQLMEYAR
163859030	1.63333e+06	Bordetella petrii DSM 12804	_ putative two-component sensor kinase _	15	GEVARRLAHEIKNPLTPIQLSAERLAMKLADRLQPADRQMLERSTNTIVNQVGSLKQMVDDFREYAR
163859086	1.63338e+06	Bordetella petrii DSM 12804	_ two-component sensor kinase _	16	MGEMASALAHELNQPLAAINSYCSAASNLLDYADRDAAAARDVDGDVHALVSKARIQSERAGQIIGRVHDFVR
163857332	1.63163e+06	Bordetella petrii DSM 12804	_ two-component sensor kinase _	16	MGEMASSLAHELNQPLTAIANYSMGAVALVKAGHTSPNMLLPALEKAASQAERAGKIISRIREFVKR
163854785	1.62908e+06	Bordetella petrii DSM 12804	_ phosphate regulon sensor protein _	1	RRDFVANVSHELRTPLTVLAGFLETLRDMPADALDDEQREQYMSMMHEQAQRMQAIVEDLLTLSTLES
163856777	1.63108e+06	Bordetella petrii DSM 12804	_ sensory transduction histidine kinases _	21	RRDLVANISHDLRTPLTSLHGYLETLRFKDEALQPDERRRYLDTALGQSRKVGRLAQELFELARLESG
163855905	1.6302e+06	Bordetella petrii DSM 12804	_ sensor histidine kinase _	29	AVAHQLRTPLTRMLVQLRTIDWAHGSRTDIRARVDSLQAELEDLVKVSEKLLQIAELESG
163858246	1.63254e+06	Bordetella petrii DSM 12804	_ serine/threonine kinase protein _	30	MGQLTASIAHEVNQPIAATVTNAEAALRWLDLQPADTREARLALGRIVKDANRAGEVLNRIRQLIR
163854971	1.62927e+06	Bordetella petrii DSM 12804	_ two-component system histidine kinase _	5	QSQFLADASHQLRTPLAIMLTQAQYALREPDPKRAQEGLRAIVDQLGRTRRLTEQLLSLAHA
163859304	1.6336e+06	Bordetella petrii DSM 12804	_ sensor histidine kinase TctE _	5	QRQFLDDASHQLRTPLSVLRTQTAYALRESDPQEVRAVLLAMQEGLDRAVRTTNQMLALARA
163856365	1.63066e+06	Bordetella petrii DSM 12804	_ two-component system histidine kinase _	5	QRRFVADAAHQLKTPLAGLRTQAELALRDASPDEMQSSLRQLVMGSERATRLVNQLLLLARAEN
163857003	1.6313e+06	Bordetella petrii DSM 12804	_ putative sensor histidine kinase _	5	QRRFIGHAAHQLRTPLSGLRMESELMLSRPLPDDVRARAERIKAVSDRMIRLGQQLLVLARSD
163856323	1.63062e+06	Bordetella petrii DSM 12804	_ sensor histidine kinase _	5	RRFIADAAHELRTPLAALTTHAELARDASESGSRQVALDGLLAVARRATRLSEQLLDQARLDA
163856677	1.63098e+06	Bordetella petrii DSM 12804	_ two-component hyrid sensor and regulator _	6	GQLTGGIAHDFNNMLQGISGALYLIQRKFDAGKYEDAIRFIATAMDSTNRAARLTQRLLSFSRRQ
163857757	1.63206e+06	Bordetella petrii DSM 12804	_ two-component hybrid sensor and regulator _	6	LGLLTGGVAHDFNNLLMVIRGSAELLRQPGLSDSKRQQYIDAISSTSDRAAHLTRQLLAYARKQ
163859282	1.63358e+06	Bordetella petrii DSM 12804	_ sensory box histidine kinase _	85	REETLRFISHDMRAPQNSILALVALNQSDTGNSPPSEALSRIAHLANRTLLLVDEFIQLTRAES
163858913	1.63321e+06	Bordetella petrii DSM 12804	_ two-component sensor kinase _	8	EGFNADVAHELRTPLATLINGTEVTLSSERSIEELRDVMASNLEELHGLKALINDMLFLARADGG
163858930	1.63323e+06	Bordetella petrii DSM 12804	_ two-component sensor kinase _	8	EGFNADVAHELRTPLATLIGETELALSTRMSRTGLQETLGSNLEELQRMSGIVNDMLFLSQADRG
111115248	709866	Borrelia afzelii PKo	_ sensory transduction histidine kinase/response regulator _	0	KTIFIANVSHDIRTPINGIMAATELLDTTILTDVQKDYVRMINYSSDSLLSLIDDILYLSQI
111115595	710213	Borrelia afzelii PKo	_ sensory transduction histidine kinase, putative _	123	RHARNIAHEIKNPLGAIDINLQLLKKEIKKQKIKNDKAENYFKVIKEEINRVDKIVTEFLL
15594765	212554	Borrelia burgdorferi B31	_ sensory transduction histidine kinase, _	0	KTIFIANVSHDIRTPINGIMAATELLDTTILTDVQKDYVRMINYSSDSLLSLIDDILYLSKID
15595109	212898	Borrelia burgdorferi B31	_ sensory transduction histidine kinase, _	123	RHARNIAHEIKNPLGAIDINLQLLKKEIEKQKMKNGKAENYFKVIKEEINRVDKIVTEFLL
203284330	2.22207e+06	Borrelia duttonii Ly	_ sensory transduction histidine kinase _	0	KTIFLASMSHDIRTPINGIIAATELLDNTDLLGVQKEYVQMINYSSTSLLSLIDEILYISKID
203284657	2.2224e+06	Borrelia duttonii Ly	_ sensory transduction histidine kinase, putative _	123	RHARNIAHEIKNPLGAIDINLQLLKKEIDKQNIESTKTNHYFKIIKEEINRMDKTVTDFLL
51598677	72865.1	Borrelia garinii PBi	_ sensory transduction histidine kinase/response regulator _	0	KTIFIANISHDIRTPINGIMAATELLDTTILTDVQKDYVRMINYSSDSLLSLIDDILYLSQID
51599014	73202.1	Borrelia garinii PBi	_ sensory transduction histidine kinase, putative _	123	RHARNIAHEIKNPLGAIDINLQLLKKEIKKQKIKNGKAENYFKVIKEEINRVDKIVTEFLL
187918285	1.88385e+06	Borrelia hermsii DAH	_ sensory transduction protein kinase _	0	KTIFLASMSHDIRTPINGIIAATELLENTDLLGIQKEYVQMINYSSISLLSLIDEILYISKID
187918616	1.88418e+06	Borrelia hermsii DAH	_ nitrogen regulation protein NtrB _	123	RHARNIAHEIKNPLGAIDINLQLLKKELDRQGIKSIKANNYFKIIKEEINRMDKTVTDFLL
203287866	2.22288e+06	Borrelia recurrentis A1	_ sensory transduction histidine kinase _	0	KTIFLASMSHDIRTPINGIIAATELLDNTDLLGVQKEYVQMINYSSTSLLSLIDEILYISKID
203288190	2.22321e+06	Borrelia recurrentis A1	_ sensory transduction histidine kinase, putative _	123	RHARNIAHEIKNPLGAIDINLQLLKKEIDKQNIKSTKTNHYFKIIKEEINRMDKTVTDFLL
119953209	945418	Borrelia turicatae 91E135	_ sensory transduction protein kinase _	0	KTIFLASMSHDIRTPINGIIAATELLENTDLLGVQKEYVQMINYSSISLLSLIDEILYISKID
119953538	945748	Borrelia turicatae 91E135	_ sensor protein HydH _	123	RHARNIAHEIKNPLGAIDINLQLLKKEIDRQSIKSTKANNYFKIIKEEINRMDKTVTDFLL
27376484	768013	Bradyrhizobium japonicum USDA 110	_ two-component hybrid sensor and regulator _	0	LAAFAHEVRTPLTGILAISDLLATSDLGERERRWADTIKAGAEHLASLATLFVDAAR
27375770	767299	Bradyrhizobium japonicum USDA 110	_ two-component hybrid sensor and regulator _	0	AKSRFLAMASHEIRTPLNGIIGMGGLLLDTTLTPEQATYAKAVKTSGEALMALIEELLDYSKIEAG
27379871	771400	Bradyrhizobium japonicum USDA 110	_ two-component hybrid sensor and regulator _	0	AKSDFLAVMSHEIRTPMNGVLGLASMLLETRLDPEQREAVATIRESGDNLQRILNDILDLSKLEAG
27378360	769889	Bradyrhizobium japonicum USDA 110	_ two-component hybrid sensor and regulator _	0	KSRFLAVVSHELRTPLNGVMGVLQLLDDGSLGEAQRRHLATAAASGETLIALVDAILEYARLEA
27379598	771127	Bradyrhizobium japonicum USDA 110	_ two-component sensor histidine kinase _	10	LAAMLAHEIKNPLSGIRGAAQLLEQQASSEDRMLTRLICDEADRIVTLVDRM
27381000	772529	Bradyrhizobium japonicum USDA 110	_ two-component hybrid sensor and regulator _	12	KTRFLAAASHDLLQPLNAARLFLSALDESLHISASSGGVDKERNLASSAITALRSTEHVLDRLLDISSYDAG
27375440	766969	Bradyrhizobium japonicum USDA 110	_ two-component hybrid sensor and regulator _	12	LISVTHDLLQPLNAARLTLSALTEMMESQEAGLLIDQADRSLLMLEDLLRSLLEIAKLDAG
27376310	767839	Bradyrhizobium japonicum USDA 110	_ two-component hybrid sensor and regulator _	12	SKTRFLAAASHDILQPLNAARLYVTSLVERQHSGEETRLVENIDESLQAIEEILGALLDISRLDAG
27382127	773656	Bradyrhizobium japonicum USDA 110	_ two-component hybrid sensor and regulator _	12	AKSRFLAMASHDLRQPLHALGLFIAQLRMPLRSGERTRTIELIDATRKEMDEMLNSLLDMSKLDAG
27382573	774102	Bradyrhizobium japonicum USDA 110	_ two-component hybrid sensor and regulator _	13	RTAMLAGVSHDLRTILTRFKLELALIGDSPELEGMRKDVDEMSMMLEDYLAFARGDSG
27378097	769626	Bradyrhizobium japonicum USDA 110	_ two-component hybrid sensor and regulator _	14	LEAFAYSVAHDLRGPLSVIVGYAETLIEDHSAQWPDQPQQLAGAILASGEHMQRLIDGLLRLSRFG
27379600	771129	Bradyrhizobium japonicum USDA 110	_ two-component sensor histidine kinase _	15	GDVARRIAHEIKNPLTPIQLSAERIRRKFGKDITETKDKQIFEQCTDTIVRQVDDIRRMVDEFSRFARMP
27377871	769400	Bradyrhizobium japonicum USDA 110	_ two-component oxygen-sensor histidine kinase _	16	MGEMASALAHELNQPLAAISNYMKGSRRLLAGSSDPNTPKVESALDRAAEQALRAGQIIRRLRDFVA
27376141	767670	Bradyrhizobium japonicum USDA 110	_ two-component hybrid sensor and regulator _	172	KNEILGTVAHDLKNPLGVILGRTEMLKELISTGASSSGVVAQVDHIRDATKRLTTMVDHLIS
27378669	770198	Bradyrhizobium japonicum USDA 110	_ two-component hybrid sensor and regulator _	17	NAAIAHELRTPLTILKGRLQGIADGVFTPDEASIGNLLLQIDGLSRLVDDLRTVTLADSG
27378841	770370	Bradyrhizobium japonicum USDA 110	_ two-component hybrid sensor and regulator _	18	ALGQMSAGIVHELNQPLAALQTAADNAVLLVDRGSIGDARGNLTRIGELVRRLGRLTSQLRVFA
27381887	773416	Bradyrhizobium japonicum USDA 110	_ two-component hybrid sensor and regulator _	19	RSALLTSISHDLKTPLASVLGAASTMRDLAGALSDTEKRDLLATVIDESERLNRFIANLLDMTKLESG
27376201	767730	Bradyrhizobium japonicum USDA 110	_ phosphate regulon, two-component sensor histidine kinase _	1	MRADFVANASHELRTPLAALSGFIDTLQGQAKDDPKARERFLGIMHNQATRMARLIDDLLSLSRVE
27382731	774260	Bradyrhizobium japonicum USDA 110	_ two-component hybrid sensor and regulator _	1	TFSAHLTHELKSPLTSIKGAAELLQDSVQGKSEDLTPAEQKTFIANILSDTQRLEAMAQRLRELARAES
27376077	767606	Bradyrhizobium japonicum USDA 110	_ two-component hybrid sensor and regulator _	22	KSRYVVGLSHELRSPLNAISGYAQLLEQDTTLNTKPRDQVRVVRRSADHLSGLIDGILDISKIEAG
27381763	773292	Bradyrhizobium japonicum USDA 110	_ two-component hybrid sensor and regulator _	27	RTRMLAAISHDLRTPITRLRLRAEFIEDEVNRKRMLIDLDQMRSMLESVLSLLRND
27378816	770345	Bradyrhizobium japonicum USDA 110	_ two-component hybrid sensor and regulator _	27	RTRMLAAISHDLRTPITRLRLRSEYIEDDTQRTQTLRDLDQMQAMLESVLILLRGGS
27375414	766943	Bradyrhizobium japonicum USDA 110	_ two-component sensor histidine kinase _	29	DIAHDLRTPLTRVRLALERGRTHAATLEDLQEITDKAIAGIDQSLAIVTALLRLTEIEN
27378243	769772	Bradyrhizobium japonicum USDA 110	_ two-component sensor histidine kinase _	29	EVSDNIAHDLKTPLTRLRNRAEEALAKSGCEADYRAALERTIEESDGLIRTFNALLMIARAESG
27377398	768927	Bradyrhizobium japonicum USDA 110	_ two-component hybrid sensor and regulator _	2	AKSDFVANMSHELRTPLNAIIGYSEILFEDAQSAGRESEMADLRKIQDAGKHLLGLIDNILDLSKIEAG
27378182	769711	Bradyrhizobium japonicum USDA 110	_ two-component sensor histidine kinase _	2	AKTRFLATMSHELRTPLNAIIGFSDMIAQEQALMLGAAQRKEYAQVINDSGQHLLSVVNGILDMSKMESG
27378849	770378	Bradyrhizobium japonicum USDA 110	_ two-component sensor histidine kinase _	2	AKSRFLAQMSHELRTPLNAILGFSEVMKSEIFGAHAVPVYKEYSADIHNSGVHLLNLINEILDLSRIEAG
27382507	774036	Bradyrhizobium japonicum USDA 110	_ two-component hybrid sensor and regulator _	2	KADMLARISHEIRTPLNAIIGFAEVMISERFGTLGNERYGEYMKDIRASGERVIAIIDDLLELSRIETG
27377399	NP	Bradyrhizobium japonicum USDA 110	_768928.1_ two-component hybrid sensor and regulator _	2	DLRHELRTPLNAIKGYGEMLREDAASFSSDSLRADFDRLLAAATDLLLRLDRIV
27377399	768928	Bradyrhizobium japonicum USDA 110	_ two-component hybrid sensor and regulator _	2	QLAHLRQELQSPVNALLGYAEILHEEASRNGRLDILPDMNRILGAARDLAGKVDRL
27375868	767397	Bradyrhizobium japonicum USDA 110	_ two-component hybrid sensor and regulator _	2	MKVDFVHHVSYELRSPLTTIIGFAHFLSDPSTGPLTPKQAEYLDYVTKSTNALLALTNNILDLATIDAG
27377710	769239	Bradyrhizobium japonicum USDA 110	_ two-component hybrid sensor and regulator _	2	KSEFLANMSHELRTPLNSILILGQQLTDNPDGNLSAKQVEFARTIHGAGTDLLNLISDILDLSKIESG
27378251	769780	Bradyrhizobium japonicum USDA 110	_ two-component sensor histidine kinase _	2	KSKFLANMSHELRTPLNAIIGFSEIMGSGLFGELGSEKYQEYCQDILTSGHYLLEVINDILDMSKIEAG
27375390	766919	Bradyrhizobium japonicum USDA 110	_ two-component hybrid sensor and regulator _	30	MLGELTASIAHEVNQPLAAIATNGAAGLRWLNRPTPDIVEIRKTIENIIVDTQRAANIVARVH
27376826	768355	Bradyrhizobium japonicum USDA 110	_ two component regulator _	30	LGEMTTSIAHEITQPLAAILSNADACLGWMARDVPNLAAARSSVEWIIEDAIRASEVIRSIRALAKKG
27379884	771413	Bradyrhizobium japonicum USDA 110	_ two-component hybrid sensor and regulator _	30	LGELTASIAHEITQPLAAVISNADACIAWLDREPADLKAARRSAEWIVEDANRASEVIRRIRALAKKT
27380803	772332	Bradyrhizobium japonicum USDA 110	_ two-component hybrid sensor and regulator _	30	MGQLTASIAHEVNQPIAAIVANAEAGSNWLEAQPPNLERVRQTLDWITKDGMRAGDIIGRIRAL
27375368	766897	Bradyrhizobium japonicum USDA 110	_ two-component sensor histidine kinase _	30	LGELSASIAHEVNQPLAAIVTSGEAGLRWLRRDVPDLKEVATTIGHVVAQGRRASEIVTRIRTFLK
27378596	770125	Bradyrhizobium japonicum USDA 110	_ two-component sensor histidine kinase _	30	GEMTTSIAHELNQPLGSILTNAETAELMLKSASPNLDELRAILADIRRDDQRASEVIRRLRSM
27376401	767930	Bradyrhizobium japonicum USDA 110	_ two-component sensor histidine kinase _	30	VSLAHELNQPLAAILINAETAQQILQSPAPDLGEIRDILNHIRRDDQRAAEVIGRLRSFLKRD
27379738	771267	Bradyrhizobium japonicum USDA 110	_ two-component hybrid sensor and regulator _	30	GELTASIAHGINQPLGAILTNAETLQLMLKSPAPDLRDISEVVDDIHRDNKRASEVILRLRNL
27376016	767545	Bradyrhizobium japonicum USDA 110	_ two-component sensor histidine kinase _	31	DGLAAAAAHELGTPLATIFLISRELEKTVKDPIFAADLKTLREQTQRCRDILSKITQLSSTGA
27375265	766794	Bradyrhizobium japonicum USDA 110	_ two-component sensor histidine kinase _	31	MGLLASGAAHELGTPLASLSVILSDWRRMPDLAADQELAEDLAEMETSLQRCKSIVTGIL
27380439	771968	Bradyrhizobium japonicum USDA 110	_ two-component hybrid sensor and regulator _	32	ALGRLVAGVAHEVNNPVGISLTVASALERKTAMFTSEVERGELRRSTLNEFLNTSRDASSQLVS
27383256	774785	Bradyrhizobium japonicum USDA 110	_ two-component hybrid sensor and regulator _	34	MFAADVAHELKNPLTSLRSAVETLPLARNENSRARLLEVIEHDVKRLDRLISDISDASRLDA
27377808	769337	Bradyrhizobium japonicum USDA 110	_ two-component VirA-like sensor kinase _	3	GTFASGIAHNFNNIVGAILGHAEMADARVAPGSRPAASLAEIRRAGERARELVEQILGFGRRGEG
27378096	769625	Bradyrhizobium japonicum USDA 110	_ two-component hybrid sensor and regulator _	3	ALGQMASGIAHDINNALSPVSLYTQSLLEREPGLSARTRDYLETIQRAVEDVAHTVARMREFYRQ
27380919	772448	Bradyrhizobium japonicum USDA 110	_ two-component hybrid sensor and regulator _	3	GQLAGGIAHDFNNVLSAIMMANDFLLNAHKPTDPSFQDIMQIKQNATRAATLVRQLLAFSRRQT
27379400	770929	Bradyrhizobium japonicum USDA 110	_ two-component sensor histidine kinase _	53	QRFAYIVSHDLRSPLVNIMGFTSELEELGGDIFRRIGSLTRVPADGPPLAPGEIALEGPDQQLSADFSEALGFIKSSIAKMDRLISAILNLTREG
27381827	773356	Bradyrhizobium japonicum USDA 110	_ two-component hybrid sensor and regulator _	6	GQLTGGIAHEFNNMLTVITGTIEILADAVKDNPPLATITKLISEAADRGAALTSSLLSFARKQA
27375496	767025	Bradyrhizobium japonicum USDA 110	_ two-component hybrid sensor and regulator _	6	GQLTGGVAHDFNNILTVITGTIEILSDAVAKEPELAAITRMIDEAAGRGAELTQHLLAFARKQ
27380375	771904	Bradyrhizobium japonicum USDA 110	_ two-component hybrid sensor and regulator _	6	ALGQLTGGVAHDFNNLLMIISGSLHTLKRGADDGAKLQRAISAIETATRRGAALTNQLLTFARRQS
27380599	772128	Bradyrhizobium japonicum USDA 110	_ two-component hybrid sensor and regulator _	6	GQLTGGVAHDFNNVLTVITGTIEIIQEGLADRPQFAAIAQLIDDAAARGAEITSQLLTFARRQ
27377287	768816	Bradyrhizobium japonicum USDA 110	_ two-component hybrid sensor and regulator _	6	GQLSGGIAHDFNNLLMIVLGNLETAERNSRGLTNSTNLQRALANAKRGAQRAAALTSRLLAFSRRQA
27381017	772546	Bradyrhizobium japonicum USDA 110	_ two-component hybrid sensor and regulator _	6	GQLSGGIAHDFNNLLTVIIGNAEFLSEQLRARPDLRRFADDICQSGERGAELTQRLLAFSRRQ
27380788	772317	Bradyrhizobium japonicum USDA 110	_ two-component hybrid sensor and regulator _	6	IGQLTGGVAHDFNNVLTVITGTIGILADAVADRPELAAITKLIDDAAERGAQLTKHLLAFARKQ
27379387	770916	Bradyrhizobium japonicum USDA 110	_ two-component hybrid sensor and regulator _	6	GKLTGGVAHDFNNMLTVISGNTETLVASLKEQPQLQRVARLIDDAAERCAELIQHLLAFARRQ
27383096	774625	Bradyrhizobium japonicum USDA 110	_ two-component hybrid sensor and regulator _	6	GQLTGGVAHDFNNLLAAVLGSLELLKKRLPTDDPKILRLVENAMQGAVRGASLTQRMLAFARKQ
27375627	767156	Bradyrhizobium japonicum USDA 110	_ two-component hybrid sensor and regulator _	6	ALGQLTGGVAHDFNNLLTVIRASVDLLNRPQLTEERRQRYMTAIADAVARAARLTSQLLAFARRQT
27380380	771909	Bradyrhizobium japonicum USDA 110	_ two-component hybrid sensor and regulator _	6	GQLTGGVAHDFNNLLTIIRSATDFLRRRELPEERRRRYVDAISDTVERASKLTAQLLAFARRQ
27377289	768818	Bradyrhizobium japonicum USDA 110	_ two-component hybrid sensor and regulator _	6	ALGQLVGGVAHDFNNLLMAVIGNLDLLSKKLGEDARLHRLLDGAMEGARRGATLTQRLLAFARKQ
27382474	774003	Bradyrhizobium japonicum USDA 110	_ two-component hybrid sensor and regulator _	6	MGQLTGGVAHDFNNLLTVILGNAEHLADSLAGNKELHRIAGDIATAAERGSDLTRSLLAFARKQ
27378217	769746	Bradyrhizobium japonicum USDA 110	_ two-component sensor histidine kinase _	79	SLGQLTAGIAHEIKNPLNFVNNFAAVSAELMDELNRSLADTKLTDTTREEVDELSGMLKGNLQKIVQHGRRADSIVKNMLLHSREGGG
27377973	769502	Bradyrhizobium japonicum USDA 110	_ two-component hybrid sensor and regulator _	79	SLGQLTAGIAHEIKNPLNFVNNFSSVSTELIDELNEVLEAAKLDGKTKAEVDELTAMLRGNLEKVVQHGKRADSIVRNMLVHSRQGSG
27382035	773564	Bradyrhizobium japonicum USDA 110	_ two-component hybrid sensor and regulator _	7	SLGRLVAGVAHELNNPISFVYGNIHTLIRYRAAIVAYLDAIHGKGRASDLAALKKSLRIDEVMEDFGPLIEGTMEGAVRISEIVKNLRRLS
27379914	771443	Bradyrhizobium japonicum USDA 110	_ two-component hybrid sensor and regulator _	97	KRFVADAAHELRTPIAILNTRLESLAPGPDKTRLLEDAARLATLAEQLLDIQRLD
62290032	221825	Brucella abortus bv. 1 str. 9-941	_ nitrogen regulation protein NtrB _	10	GLASMLAHEIKNPLSGIRGAAQLLEQVVSDEDRALARLITEETDRIVSLVDRMEVFS
62289310	221103	Brucella abortus bv. 1 str. 9-941	_ sensor histidine kinase/response regulator _	12	KTRFLAAAGHDILQPLNAARLYSTALAEKLGRSETSEFARNIDSSLEAVEAILGMVLDISRLDTG
62290030	221823	Brucella abortus bv. 1 str. 9-941	_ nitrogen regulation protein NtrY _	15	DVARRIAHEIKNPLTPIQLSAERIRRRYGKVITEDREVFDQCTDTIIRQVGDIGRMVDEFSAFARM
62289292	221085	Brucella abortus bv. 1 str. 9-941	_ sensor histidine kinase _	1	MRSDFIANASHELRTPLASLRGFIETLQGPARNDAAARDRFLDIMQKQAERMSRLIDDLLSLSRLE
62317659	223512	Brucella abortus bv. 1 str. 9-941	_ osmolarity sensor protein EnvZ _	27	REQLAAALAHDLRTPLTRMKLRMELLDDDALRQSLSRDLNDIEEISRSV
62289575	221368	Brucella abortus bv. 1 str. 9-941	_ sensor histidine kinase _	29	QVSDNIAHDLKTPLTRLRNRAEEALGGEKVEPEYRAALEDIIGESDQLIRTFNAILMISRLETG
62289578	221371	Brucella abortus bv. 1 str. 9-941	_ histidine kinase _	2	AKSEFLANMSHELRTPLNAIIGFSEMIQAGTFGPLGSDRYEEYINDIHTSGNFLLNVINDILDMSKIEAG
62290486	222279	Brucella abortus bv. 1 str. 9-941	_ sensory box histidine kinase _	2	QKTEFLARISHEIRTPLNAIIGFSELMADEKFGPIGNDRYRDYLRDINRSGNHVLALVNDLLDISKIEAG
62289544	221337	Brucella abortus bv. 1 str. 9-941	_ sensor histidine kinase _	2	KGRLLATVSHELRTPLNSIIGFSDMLTHEIGGKLASDRQREYAGLIHQSGHYLLELVNAVLDNSRLETG
62290941	222734	Brucella abortus bv. 1 str. 9-941	_ sensory box histidine kinase _	2	KNDFVQHVSYELRSPLTNIIGFTELLQTPAFGSLNERQLEYLDYISTSSSVLLTIVNDILDLATVDAG
62317000	222853	Brucella abortus bv. 1 str. 9-941	_ sensor histidine kinase _	30	LGQLTSSIAHEVSQPLVAIEISASAGRRWLAQSPPNNERAAAAIERISADSHRAIEILDRVRRLSRGE
62289111	220904	Brucella abortus bv. 1 str. 9-941	_ sensor histidine kinase _	31	DGLAAAAAHELGTPLATIALVVKEMQRAHTKDPGLEEDIALLHSQTQRCREILQRLTSLSSEGE
62290934	222727	Brucella abortus bv. 1 str. 9-941	_ sensor histidine kinase BvrS _	34	SFAADVSHELKNPLTSLRSAVETLPLAKTDESRKRLLDVIQHDVRRLDRLITDISDASRLDA
62289961	221754	Brucella abortus bv. 1 str. 9-941	_ sensory box histidine kinase/response regulator _	3	GQLAGGIAHDFNNVLTAIIMSSDLLLTNHRASDPSFPDIMNIKQNANRAASLVRQLLAFSRRQT
62317172	223025	Brucella abortus bv. 1 str. 9-941	_ sensor histidine kinase _	48	RSFTANSAHELRTPIAAALAQTQRLIAETQDKAARDRGEQIEAALHRLSRLSEKLMQLAKAEGG
161619070	1.59296e+06	Brucella canis ATCC 23365	_ nitrogen regulation protein ntrB _	10	GLASMLAHEIKNPLSGIRGAAQLLEQVVSDEDRALARLITEETDRIVSLVDRMEVFS
161618299	1.59219e+06	Brucella canis ATCC 23365	_ integral membrane sensor hybrid histidine kinase _	12	KTRFLAAAGHDILQPLNAARLYSTALAEKLGRSETSEFARNIDSSLEAVEAILGMVLDISRLDTG
161619068	1.59296e+06	Brucella canis ATCC 23365	_ PAS domain-containing protein _	15	DVARRIAHEIKNPLTPIQLSAERIRRRYGKVITEDREVFDQCTDTIIRQVGDIGRMVDEFSAFARM
161618279	1.59217e+06	Brucella canis ATCC 23365	_ phosphate regulon sensor protein phoR _	1	MRSDFIANASHELRTPLASLRGFIETLQGPARNDAAARDRFLDIMQKQAERMSRLIDDLLSLSRLE
161620539	1.59443e+06	Brucella canis ATCC 23365	_ two-component sensor histidine kinase _	27	REQLAAALAHDLRTPLTRMKLRMELLDDDALRQSLSRDLNDIEAISRSVIDF
161618588	1.59248e+06	Brucella canis ATCC 23365	_ integral membrane sensor signal transduction histidine kinase _	29	QVSDNIAHDLKTPLTRLRNRAEEALGGEKVEPEYRAALEDIIGESDQLIRTFNAILMISRLEAG
161619546	1.59343e+06	Brucella canis ATCC 23365	_ PAS domain-containing protein _	2	QKTEFLARISHEIRTPLNAIIGFSELMADEKFGPIGNDRYRDYLRDINRSGNYVLALVNDLLDISKIEAG
161618552	1.59244e+06	Brucella canis ATCC 23365	_ integral membrane sensor signal transduction histidine kinase _	2	KGRLLATVSHELRTPLNSIIGFSDMLTHEIGGKLASDRQREYAGLIHQSGHYLLELVNAVLDNSRLETG
161620011	1.5939e+06	Brucella canis ATCC 23365	_ histidine kinase _	2	KNDFVQHVSYELRSPLTNIIGFTELLQTPAFGSLNERQLEYLDHISTSSSVLLTIVNDILDLATVDAG
161618591	1.59248e+06	Brucella canis ATCC 23365	_ multi-sensor signal transduction histidine kinase _	2	AKSEFLANMSHELRTPLNAIIGFSEMIQAGTFGPLGSDRYEEYINDIHTSGNFLLNVINDILDMSKIEAG
161620131	1.59402e+06	Brucella canis ATCC 23365	_ sensor protein fixL _	30	LGQLTSSIAHEVSQPLVAIEISASAGRRWLAQSPPNNERAAAAIERISADSHRAIEILDRVRRLSRGE
161618121	1.59201e+06	Brucella canis ATCC 23365	_ sensor histidine kinase regB _	31	DGLAAAAAHELGTPLATIALVVKEMQRAHTKDPGLEEDIALLHSQTQRCREILQRLTSLSSEGE
161620005	1.59389e+06	Brucella canis ATCC 23365	_ sensor protein chvG _	34	SFAADVSHELKNPLTSLRSAVETLPLAKTDESRKRLLDVIQHDVRRLDRLITDISDVSRLDA
161618989	1.59288e+06	Brucella canis ATCC 23365	_ PAS domain-containing protein _	3	GQLAGGIAHDFNNVLTAIIMSSDLLLTNHRASDPSFPDIMNIKQNANRAASLVRQLLAFSRRQT
161620305	1.59419e+06	Brucella canis ATCC 23365	_ periplasmic sensor signal transduction histidine kinase _	48	RSFTANSAHELRTPIAAALAQTQRLIAETQDKAARDRGEQIEAALHRLSRLSEKLMQLAKAEGG
17987148	539782	Brucella melitensis bv. 1 str. 16M	_ nitrogen regulation protein NTRB _	10	GLASMLAHEIKNPLSGIRGAAQLLEQVVSDEDRALARLITEETDRIVSLVDRMEVFS
17987889	540523	Brucella melitensis bv. 1 str. 16M	_ sensory transduction histidine kinase _	12	KTRFLAAAGHDILQPLNAARLYSTALAEKLGRSETSEFARNIDSSLEAVEAILGMVLDISRLDTG
17987150	539784	Brucella melitensis bv. 1 str. 16M	_ nitrogen regulation protein NTRY _	15	DVARRIAHEIKNPLTPIQLSAERIRRRYGKVITEDREVFDQCTDTIIRQVGDIGRMVDEFSAFARMP
17987907	540541	Brucella melitensis bv. 1 str. 16M	_ phosphate regulon sensor protein PHOR _	1	MRSDFIANASHELRTPLASLRGFIETLQGPARNDAAARDRFLDIMQKQAERMSRLIDDLLSLSRLE
17989137	541770	Brucella melitensis bv. 1 str. 16M	_ sensory transduction histidine kinase _	27	REQLAAALAHDLRTPLTRMKLRMELLDDDALRQSLSRDLNDIEAISRSVIDF
17987611	540245	Brucella melitensis bv. 1 str. 16M	_ sensory transduction histidine kinase _	29	QVSDNIAHDLKTPLTRLRNRAEEALGGEKVEPEYRAALEDIIGESDQLIRTFNAILMISRLEAG
17986700	539334	Brucella melitensis bv. 1 str. 16M	_ non-motile and phage-resistance protein _	2	QKTEFLARISHEIRTPLNAIIGFSELMADEKFGPIGNDRYRDYLRDINRSGNHVLALVNDLLDISKIEAG
17987640	540274	Brucella melitensis bv. 1 str. 16M	_ histidine protein kinase DIVJ _	2	KGRLLATVSHELRTPLNSIIGFSDMLTHEIGGKLASDRQREYAGLIHQSGHYLLELVNAVLDNSRLETG
17988310	540944	Brucella melitensis bv. 1 str. 16M	_ alkaline phosphatase synthesis sensor protein phoR _	2	KNDFVQHVSYELRSPLTNIIGFTELLQTPAFGSLNERQLEYLDHISTSSSVLLTIVNDILDLATVDAG
17987608	540242	Brucella melitensis bv. 1 str. 16M	_ sensory transduction protein kinase _	2	AKSEFLANMSHELRTPLNAIIGFSEMIQAGTFGPLGSDRYEEYINDIHTSGNFLLNVINDILDMSKIEAG
17988396	541029	Brucella melitensis bv. 1 str. 16M	_ sensory transduction histidine kinase _	30	LGQLTSSIAHEVSQPLVAIEISASAGRRWLAQSPPNNERAAAAIERISVDSHRAIEILDRVRRLSRGE
17988099	540733	Brucella melitensis bv. 1 str. 16M	_ sensory transduction protein kinase _	31	DGLAAAAAHELGTPLATIALVVKEMQRAHTKDPGLEEDIALLHSQTQRCREILQRLTSLSSEGE
17988318	540952	Brucella melitensis bv. 1 str. 16M	_ sensor protein CHVG _	34	SFAADVSHELKNPLTSLRSAVETLPLAKTDESRKRLLDVIQHDVRRLDRLITDISDASRLDA
17987230	539864	Brucella melitensis bv. 1 str. 16M	_ sensory transduction protein kinase _	3	GQLAGGIAHDFNNVLTAIIMSSDLLLTNHRASDPSFPDIMNIKQNANRAASLVRQLLAFSRRQT
17989360	541993	Brucella melitensis bv. 1 str. 16M	_ two-component system sensor _	48	RSFTANSAHELRTPIAAALAQTQRLIAETQDKAARDRGEQIEAALHRLSRLSEKLMQLAKAEGG
148559647	1.25904e+06	Brucella ovis ATCC 25840	_ nitrogen regulation protein NtrB _	10	LASMLAHEIKNPLSGIRGAAQLLEQVVSDEDRALARLITEETDRIVSLVDRMEVFS
148559533	1.25904e+06	Brucella ovis ATCC 25840	_ nitrogen regulation protein NtrY _	15	DVARRIAHEIKNPLTPIQLSAERIRRRYGKVITEDREVFDQCTDTIIRQVGDIGRMVDEFSAFARM
148559291	1.25834e+06	Brucella ovis ATCC 25840	_ putative sensor histidine kinase _	1	MRSDFIANASHELRTPLASLRGFIETLQGPARNDAAARDRFLDIMQKQAERMSRLIDDLLSLSRLE
148558990	1.25861e+06	Brucella ovis ATCC 25840	_ sensor histidine kinase _	29	QVSDNIAHDLKTPLTRLRNRAEEALGGEKVEPEYRAALEDIIGESDQLIRTFNAILMISRLEAG
148559609	1.25947e+06	Brucella ovis ATCC 25840	_ sensory box histidine kinase _	2	QKTEFLARISHEIRTPLNAIIGFSELMADEKFGPIGNDRYRDYLRDINRSGNHVLALVNDLLDISKIEAG
148559005	1.25857e+06	Brucella ovis ATCC 25840	_ sensor histidine kinase _	2	KGRLLATVSHELRTPLNSIIGFSDMLTHEIGGKLASDRQREYAGLIHQSGHYLLELVNAVLDNSRLETG
148560078	1.2599e+06	Brucella ovis ATCC 25840	_ putative sensory box histidine kinase _	2	KNDFVQHVSYELRSPLTNIIGFTELLQTPAFGSLNERQLEYLDHISTSSSVLLTIVNDILDLATVDAG
148559697	1.25861e+06	Brucella ovis ATCC 25840	_ sensory box histidine kinase _	2	AKSEFLANMSHELRTPLNAIIGFSEMIQAGTFGPLGSDRYEEYINDIHTSGNFLLNVINDILDMSKIEAG
148557958	1.25712e+06	Brucella ovis ATCC 25840	_ sensor histidine kinase _	30	LGQLTSSITHEVSQPLVAIEISASASRRWLAQSPPNNERAAAAIERISADSHRAIEILDRVRRLSRGE
148559253	1.25817e+06	Brucella ovis ATCC 25840	_ sensor histidine kinase _	31	DGLAAAAAHELGTPLATIALVVKEMQRAHTKDPGLEEDIALLHSQTQRCREILQRLTSLSSEGE
148559842	1.2599e+06	Brucella ovis ATCC 25840	_ putative sensor histidine kinase BvrS _	34	SFAADVSHELKNPLTSLRSAVETLPLAKTDESRKRLLDVIQHDVRRLDRLITDISDASRLDA
148559727	1.25898e+06	Brucella ovis ATCC 25840	_ sensory box histidine kinase/response regulator _	3	GQLAGGIAHDFNNVLTAIIMSSDLLLTNHRASDPSFPDIMNIKQNANRAASLVRQLLAFSRRQT
148558769	1.25728e+06	Brucella ovis ATCC 25840	_ sensor histidine kinase _	48	RSFTANSAHELRTPIAAALAQTQRLIAETQDKAARDRGEQIEAALHRLSRLSEKLMQLAKAEGG
23501996	698123	Brucella suis 1330	_ nitrogen regulation protein NtrB _	10	GLASMLAHEIKNPLSGIRGAAQLLEQVVSDEDRALARLITEETDRIVSLVDRMEVFS
23501223	697350	Brucella suis 1330	_ sensor histidine kinase/response regulator _	12	KTRFLAAAGHDILQPLNAARLYSTALAEKLGRSETSEFARNIDSSLEAVEAILGMVLDISRLDTG
23501994	698121	Brucella suis 1330	_ nitrogen regulation protein NtrY _	15	DVARRIAHEIKNPLTPIQLSAERIRRRYGKVITEDREVFDQCTDTIIRQVGDIGRMVDEFSAFARM
23501205	697332	Brucella suis 1330	_ sensor histidine kinase _	1	MRSDFIANASHELRTPLASLRGFIETLQGPARNDAAARDRFLDIMQKQAERMSRLIDDLLSLSRLE
23500220	699660	Brucella suis 1330	_ osmolarity sensor protein EnvZ _	27	REQLAAALAHDLRTPLTRMKLRMELLDDDALRQSLSRDLNDIEAISRSVIDF
23501500	697627	Brucella suis 1330	_ sensor histidine kinase _	29	QVSDNIAHDLKTPLTRLRNRAEEALGGEKVEPEYRAALEDIIGESDQLIRTFNAILMISRLEAG
23502469	698596	Brucella suis 1330	_ sensory box histidine kinase _	2	QKTEFLARISHEIRTPLNAIIGFSELMADEKFGPIGNDRYRDYLRDINRSGNHVLALVNDLLDISKIEAG
23501466	697593	Brucella suis 1330	_ sensor histidine kinase _	2	KGRLLATVSHELRTPLNSIIGFSDMLTHEIGGKLASDRQREYAGLIHQSGHYLLELVNAVLDNSRLETG
23502947	699074	Brucella suis 1330	_ sensory box histidine kinase _	2	KNDFVQHVSYELRSPLTNIIGFTELLQTPAFGSLNERQLEYLDHISTSSSVLLTIVNDILDLATVDAG
23501503	697630	Brucella suis 1330	_ sensory box histidine kinase _	2	AKSEFLANMSHELRTPLNAIIGFSEMIQAGTFGPLGSDRYEEYINDIHTSGNFLLNVINDILDMSKIEAG
23499808	699248	Brucella suis 1330	_ sensor histidine kinase _	30	LGQLTSSIAHEVSQPLVAIEISASAGRRWLAQSPPNNERAAAAIERISADSHRAIEILDRVRRLSRGE
23501045	697172	Brucella suis 1330	_ sensor histidine kinase _	31	DGLAAAAAHELGTPLATIALVVKEMQRAHTKDPGLEEDIALLHSQTQRCREILQRLTSLSSEGE
23502939	699066	Brucella suis 1330	_ sensor histidine kinase BvrS _	34	SFAADVSHELKNPLTSLRSAVETLPLAKTDESRKRLLDVIQHDVRRLDRLITDISDVSRLDA
23501918	698045	Brucella suis 1330	_ sensory box histidine kinase/response regulator _	3	GQLAGGIAHDFNNVLTAIIMSSDLLLTNHRASDPSFPDIMNIKQNANRAASLVRQLLAFSRRQT
23499986	699426	Brucella suis 1330	_ sensor histidine kinase _	48	RSFTANSAHELRTPIAAALAQTQRLIAETQDKAARDRGEQIEAALHRLSRLSEKLMQLAKAEGG
115359898	777036	Burkholderia ambifaria AMMD	_ multi-sensor hybrid histidine kinase _	0	AKSTFLATMSHEIRTPLNAIVGNLELMERAPLPAEERRRLQTVMSSSDALLRVINDVLDLSKVES
115359896	777034	Burkholderia ambifaria AMMD	_ periplasmic sensor hybrid histidine kinase _	0	KSSFLAATSHEIRTPLNVILGNLELLERTALDASQQSRVQTLRASAEGLLAIVSDILDFSKIEAG
115351649	773488	Burkholderia ambifaria AMMD	_ multi-sensor hybrid histidine kinase _	0	AKSDFLARMSHEIRTPMNGVLGMTELLQRTRLTSKQRKFVDTVYRSGQTLLVIIDDILDFSKIEAG
115352885	774724	Burkholderia ambifaria AMMD	_ Hpt sensor hybrid histidine kinase _	0	RLRFLAVLSHEIRTPLNALIGSVELLRQTTSREQADLLHIAGTASEALSALLNDILALARIEA
115359890	777028	Burkholderia ambifaria AMMD	_ periplasmic sensor hybrid histidine kinase _	108	KNAFLGMVSHELRTPLQAICGSIEILLARPQSDANLKTIRRLQNSASSLEALVKDLTDYIKL
115352236	774075	Burkholderia ambifaria AMMD	_ signal transduction histidine kinase, nitrogen specific, NtrB _	10	KQLIRNLAHEIKNPLGGIRGAAQLLEFELSERERGELREYTQVIIKESDRLQTLVDRLLEPHR
115352174	774013	Burkholderia ambifaria AMMD	_ histidine kinase _	121	RNLLLGMLGHDMRTPLQTIHVTASYLAALNAGEAVSDAAARLIRSGSRMQGLLDDLCDYNRTQ
115360386	777523	Burkholderia ambifaria AMMD	_ multi-sensor hybrid histidine kinase _	137	KDELLATVSHELRTPLNVIYGWIEVLRNTRDDALEQQAIDAIDRSARSLTRMVGDILDASSLATG
115351978	773817	Burkholderia ambifaria AMMD	_ periplasmic sensor signal transduction histidine kinase _	13	LMLAGISHDLRTPLARLRLETEMSPSDQATKDAMVDDIEQMDRIIAAFIDYARP
115352496	774335	Burkholderia ambifaria AMMD	_ periplasmic sensor signal transduction histidine kinase _	13	MLAGVAHDLRTPLARMRLRAEMMDDARLRDGVVRDVDSMSHIVDQFLAFAHGGA
115353227	775066	Burkholderia ambifaria AMMD	_ multi-sensor signal transduction histidine kinase _	15	GEVARRLAHEIKNPLTPIQLSAERLQMKLSDKLAPPDADVLKRGATMIVNQVAAMKRMVDDFREYAR
115352152	773991	Burkholderia ambifaria AMMD	_ periplasmic sensor signal transduction histidine kinase _	165	GIAHDLRTPLARVHTMLARLAEQPHCAHDPASAQLLASARDETDRLLERFRAMLRISEIGT
115360095	777233	Burkholderia ambifaria AMMD	_ PAS/PAC sensor signal transduction histidine kinase _	16	MGEMASVIAHELSQPLAAVRNFIEGAVRRLNARGAVDDAIWGLRSADRQAEHAALIIKSVRE
115352226	774065	Burkholderia ambifaria AMMD	_ multi-sensor signal transduction histidine kinase _	16	MGEMASSIAHELNQPLAAINNYCSGTLALVKSGRGTPETLQPALEKTAQQALRAGMIVKRIREFVKR
115360938	778075	Burkholderia ambifaria AMMD	_ periplasmic sensor signal transduction histidine kinase _	173	ETLGYVSHDLRAPLSTINGYAKLLLQSATRSQARLIRSIDRSIRYQLTLIDELLQYTKSE
115359437	776575	Burkholderia ambifaria AMMD	_ periplasmic sensor signal transduction histidine kinase _	18	LGQMAAGLTHELNQPLVAIRTLCDNARTFFERGQPAPAYANLERIGKLVDSMAVLTGELKTFARK
115352978	774817	Burkholderia ambifaria AMMD	_ periplasmic sensor signal transduction histidine kinase _	18	ALGQMAAGITHELNQPLAALRSFSDNTRVLLDRGEQAAARENLEAIAALTERMGKITNQLK
115351236	773075	Burkholderia ambifaria AMMD	_ histidine kinase _	1	MRRDFVANVSHELKTPLTVLSGFLETMRELPLNEEDRARYLEMMEQQASRMRHIVTDLLVLAKLEG
115358543	775681	Burkholderia ambifaria AMMD	_ multi-sensor hybrid histidine kinase _	24	MKDELLATVSHELRTPLNVIYGWVEVLRSGEGQGFAHQAIDAIDRSARSLSRMVGDLLDASSLATG
115359359	776497	Burkholderia ambifaria AMMD	_ periplasmic sensor signal transduction histidine kinase _	27	MQILASISHDLQTPITRMRLRVDVMDDDAQGAKLRQDLIEMEHLVKEGVAY
115360484	777621	Burkholderia ambifaria AMMD	_ periplasmic sensor signal transduction histidine kinase _	27	VLAAYAHDLRTPLTRVMLRSGMLEDRTLRDAMERDLAEMGELINASLACARL
115359116	776254	Burkholderia ambifaria AMMD	_ periplasmic sensor signal transduction histidine kinase _	28	QRDLTNGISHELRTPLARVRFALEMLREPGSAAEYHGALESIAQDVTELEELIDMSLTYARLE
115351288	773127	Burkholderia ambifaria AMMD	_ periplasmic sensor signal transduction histidine kinase _	28	QREMMHGISHELKTPLARLEFGLALLAESDESGRMRERRDELRRDVRELDELVTELLTIGRLEQG
115360487	777624	Burkholderia ambifaria AMMD	_ ATPase domain-containing protein _	30	MGELVASIVHEIGQPIAAVDTSASAGLRWLNREPPDLGEARAMLEHINRSAARAKSIIQALRAKARK
115360492	777629	Burkholderia ambifaria AMMD	_ GAF sensor signal transduction histidine kinase _	30	GELAASIVHEVAQPITAIDTSARAGLKWLDRGTPNLDAAREMFAHICACAERARTIIRALRANARHEA
115359830	776968	Burkholderia ambifaria AMMD	_ PAS/PAC sensor hybrid histidine kinase _	36	VFIATLAHELRNQLAPLRHTIGILQGLPSSELGPALTQCKDIADRQIEQLVRLVDDLLDIGRIKS
115360402	777539	Burkholderia ambifaria AMMD	_ PAS/PAC sensor hybrid histidine kinase _	36	SVFIAMLAHELRNHLAPLRHSVSVLQTLPDPAPMLAQCRDAVHRQVGQLTRLVDDLLDVGRITAG
115352374	774213	Burkholderia ambifaria AMMD	_ osmosensitive Kplus channel signal transduction histidine kinase _	59	RNSLLSAISHDLRTPLTTIVGFSSMLANARAAAPHTPAAERSAQREGELVDAIHDEALRMMGIVTNLLDMARLQAG
115359105	776243	Burkholderia ambifaria AMMD	_ periplasmic sensor signal transduction histidine kinase _	5	QRHFIADAAHELRTPIMGLSIQSQLLRRAATSDEREQILAQIHAGTTRLGHLAEQLLTLARLE
115350121	771960	Burkholderia ambifaria AMMD	_ periplasmic sensor signal transduction histidine kinase _	5	QRKFIADAAHQLRTPLTAVKLHAEQAAVARDPQQTYAAVRELRAAADRAVRLSNQLLSLARAEPG
115352752	774591	Burkholderia ambifaria AMMD	_ periplasmic sensor signal transduction histidine kinase _	5	QKRFIADAAHQMKTPLAGLRTQAEFALRHPVPPDVQRSLEQIATSSEQAARLVTQLLALARAEN
115352715	774554	Burkholderia ambifaria AMMD	_ periplasmic sensor signal transduction histidine kinase _	5	KAFVADAAHELRTPLAAVQIQAQLVARAKDDTSRREAIADLQDGVSRATRLTEQLLALARAE
115360067	777205	Burkholderia ambifaria AMMD	_ periplasmic sensor signal transduction histidine kinase _	5	MQRFIADAAHQMRTPLARLDAQIELLDGEADPARHAARLDALRATSADVGRLTGQLLN
115358420	775558	Burkholderia ambifaria AMMD	_ periplasmic sensor signal transduction histidine kinase _	5	ARRRFFADAAHQLKTPLAAVQAGVELALRPAEQPRVNVHLRRVNGAVRQAAKIVQQLLSLSRLDS
115361278	778415	Burkholderia ambifaria AMMD	_ histidine kinase _	63	AKDQFLAVLGHELRNPLTPISLALELIRNRDGQATPNEIAIIQRQLDHMVRLIDDLLDVSRITRG
115357972	775110	Burkholderia ambifaria AMMD	_ histidine kinase _	68	RDQALSTASHDLRSPLNAMHSWAYVLERQLASADPSLQRALAGIRTGIDQQVALIDDVLDAPRAET
115360528	777665	Burkholderia ambifaria AMMD	_ periplasmic sensor signal transduction histidine kinase _	72	RRELITNISHDLRTPLTSLHGYLETLSLKSDTLAETERRRYLSIALAQSTKVGRLAQALFELARLESG
115353192	775031	Burkholderia ambifaria AMMD	_ periplasmic sensor signal transduction histidine kinase _	74	GVQAATVAHEMGTPLSTIAMLAEELRDAARADPGLARYEADLKVLEE
115361018	778155	Burkholderia ambifaria AMMD	_ periplasmic sensor signal transduction histidine kinase _	7	IGQLAAGVAHEINNPVGFISANLNTLKTWVRSLLDVIAAHEAALPQLEPAQRDALAAMGRAADLDYVRDEIATLIDESIDGALRVRRIVQDLRDFSRPGSG
115351480	773319	Burkholderia ambifaria AMMD	_ periplasmic sensor signal transduction histidine kinase _	85	LRHMAHDLRNPLSTVLSLLEAHNHADGATDEDFLADLHKLVDYSLRVAQDFTQLSRAE
115351371	773210	Burkholderia ambifaria AMMD	_ periplasmic sensor signal transduction histidine kinase _	85	REEALHLLSHDMRSPQSSILALVEIERERVETDATRRLLARIERYAHRALSLADEFVQLARAES
115360728	777865	Burkholderia ambifaria AMMD	_ heavy metal sensor signal transduction histidine kinase _	8	LSQFSADLAHDLRTPLNNMRGATEVALARPRSPGEYQALLESNLEEYDRLARMIENVLFLARAEH
115359930	777068	Burkholderia ambifaria AMMD	_ heavy metal sensor signal transduction histidine kinase _	8	LSQFSSDLAHDMRTPLANVISSSQVTLSRARTTEEYEALIDSNIEECERLQRMIENMLFLARTD
115358457	775595	Burkholderia ambifaria AMMD	_ heavy metal sensor signal transduction histidine kinase _	8	LEAFNADVAHELRTPISILIGQTQVALTSRDRSVDRMRQTLQSNLEEFERLRVIINDMLFLSRSDRG
115350079	771918	Burkholderia ambifaria AMMD	_ periplasmic sensor signal transduction histidine kinase _	99	QRRFIADAAHQLRTPIAVLDTQIQYAQQRGNGDPDLASVLDSMQRSSRKMADVTDKLLLLAHAEA
172062322	1.80997e+06	Burkholderia ambifaria MC40-6	_ integral membrane sensor hybrid histidine kinase _	0	KSSFLAAMSHEIRTPLNVILGNLELLERSALDATQHGRVRTLHASATSLLALVSDILDFSKIEAG
172062325	1.80998e+06	Burkholderia ambifaria MC40-6	_ multi-sensor hybrid histidine kinase _	0	AKSTFLATMSHEIRTPLNAIIGNLELMERAQMAVPLRRRLGTIMSSSDALLRVINDVLDLSKAES
172064664	1.81231e+06	Burkholderia ambifaria MC40-6	_ Hpt sensor hybrid histidine kinase _	0	KAMFVAFISHEIRTPMHTILSSLELLQRSKLPPKLTSRADAAVAASESLLTLLDDILEYSRLES
172064665	1.81232e+06	Burkholderia ambifaria MC40-6	_ histidine kinase _	0	KAMFLAFVSHEIRTPMQTVLSSLEFLQRSRLPVQQAGRVDAAAAASETLLTLLDDILDYSRLES
172060667	1.80832e+06	Burkholderia ambifaria MC40-6	_ multi-sensor hybrid histidine kinase _	0	AKSDFLARMSHEIRTPMNGVLGMTELLQRTRLTSKQRKFVDTVYRSGQTLLVIIDDILDFSKIEAG
172062337	1.80999e+06	Burkholderia ambifaria MC40-6	_ integral membrane sensor hybrid histidine kinase _	108	KNAFLGMVSHELRTPLQAICGSIEILLARPQSDANLKTIRRLQNSALSLEALVKDLTDYIKL
172061103	1.80876e+06	Burkholderia ambifaria MC40-6	_ signal transduction histidine kinase, nitrogen specific, NtrB _	10	KQLIRNLAHEIKNPLGGIRGAAQLLEFELSERERGELREYTQVIIKESDRLQTLVDRLLEPHR
172061042	1.80869e+06	Burkholderia ambifaria MC40-6	_ histidine kinase _	121	RNLLLGMLGHDMRTPLQTIHVTASYLAALNAGEAVSDAAARLIRSGSRMQGLLDDLCDYNRTQ
172065661	1.81637e+06	Burkholderia ambifaria MC40-6	_ multi-sensor hybrid histidine kinase _	137	KDELLATVSHELRTPLNVIYGWIEVLRNTRDDALEQQAIDAIDRSARSLTRMVGDILDASSLATG
172060900	1.80855e+06	Burkholderia ambifaria MC40-6	_ integral membrane sensor signal transduction histidine kinase _	13	LMLAGISHDLRTPLARLRLETEMSPSDQATKDAMVDDIEQMDRIIAAFIDYARP
172061353	1.80901e+06	Burkholderia ambifaria MC40-6	_ integral membrane sensor signal transduction histidine kinase _	13	MLAGVAHDLRTPLARMRLRAEMMDDARLRDGVVRDVDSMSHIVDQFLAFAHGGA
172062099	1.80975e+06	Burkholderia ambifaria MC40-6	_ multi-sensor signal transduction histidine kinase _	15	GEVARRLAHEIKNPLTPIQLSAERLQMKLSDKLAPPDADVLKRGATMIVNQVAAMKRMVDDFREYAR
172061016	1.80867e+06	Burkholderia ambifaria MC40-6	_ integral membrane sensor signal transduction histidine kinase _	165	GIAHDLRTPLARVHTMLARLAEQPHCAHDPASAQLLASARDETDRLLERFRAMLRISEIGT
172062554	1.81021e+06	Burkholderia ambifaria MC40-6	_ PAS/PAC sensor signal transduction histidine kinase _	16	MGEMASVIAHELSQPLAAVRNFIEGAVRRLNARGAVDDAIWGLRSADRQAEHAALIIKSVRE
172061093	1.80875e+06	Burkholderia ambifaria MC40-6	_ multi-sensor signal transduction histidine kinase _	16	MGEMASSIAHELNQPLAAINNYCSGTLALVKSGRGTPETLQPALEKTAQQALRAGMIVKRIREFVKR
172065206	1.81592e+06	Burkholderia ambifaria MC40-6	_ integral membrane sensor signal transduction histidine kinase _	173	ETLGYVSHDLRAPLSTINGYAKLLLQSATRSQARLIRSIDRSIRYQLTLIDELLQYTKSE
172060290	1.80794e+06	Burkholderia ambifaria MC40-6	_ multi-sensor hybrid histidine kinase _	183	AKDQFLANISHELRTPLNGILGYAQILQRDVRLDTRQLASVGVIEQSGQHLLTLINDILDFARLGAG
172064230	1.81188e+06	Burkholderia ambifaria MC40-6	_ integral membrane sensor signal transduction histidine kinase _	18	LGQMAAGLTHELNQPLVAIRTLCDNARTFFERGQPAPAYANLERIGKLVDSMAVLTGELKTFARK
172061830	1.80948e+06	Burkholderia ambifaria MC40-6	_ integral membrane sensor signal transduction histidine kinase _	18	ALGQMAAGITHELNQPLAALRSFSDNTRVLLDRGEQAAARENLEAIAALTERMGKITNQLK
172060250	1.8079e+06	Burkholderia ambifaria MC40-6	_ histidine kinase _	1	MRRDFVANVSHELKTPLTVLSGFLETMRELPLNEEDRARYLEMMEQQASRMRHIVTDLLVLAKLEG
172063287	1.81094e+06	Burkholderia ambifaria MC40-6	_ multi-sensor hybrid histidine kinase _	24	MKDELLATVSHELRTPLNVIYGWVEVLRSGEGQGFAHQAIDAIDRSARSLSRMVGDLLDASSLATG
172064152	1.8118e+06	Burkholderia ambifaria MC40-6	_ integral membrane sensor signal transduction histidine kinase _	27	MQILASISHDLQTPITRMRLRVDVMDDDAQGAKLRQDLIEMEHLVKEGVAY
172065759	1.81647e+06	Burkholderia ambifaria MC40-6	_ integral membrane sensor signal transduction histidine kinase _	27	VLAAYAHDLRTPLTRVMLRSGMLEDRTVRDAMERDLAEMGELINASLACARL
172063898	1.81155e+06	Burkholderia ambifaria MC40-6	_ integral membrane sensor signal transduction histidine kinase _	28	QRDLTNGISHELRTPLARVRFALEMLREPASAAEYHGALESIAQDVTELEELIDMSLTYARLE
172060315	1.80797e+06	Burkholderia ambifaria MC40-6	_ integral membrane sensor signal transduction histidine kinase _	28	QREMMHGISHELKTPLARLEFGLALLAESDESGRMRERRDELRRDVRELDELVTELLTIGRLEQG
172060291	1.80794e+06	Burkholderia ambifaria MC40-6	_ response regulator receiver sensor signal transduction histidine kinase _	29	NAIAHDLRTPLTELRSRLEVLLLGLRKKGDEDTLGQLEVAMADVDRVIGIFNALLRLAEIDAG
172065762	1.81647e+06	Burkholderia ambifaria MC40-6	_ ATPase domain-containing protein _	30	MGELVASIVHEIGQPIAAVDTSASAGLRWLNREPPDLGEARAMLEHINRSAARAKSIIQALRAKARK
172063638	1.81129e+06	Burkholderia ambifaria MC40-6	_ multi-sensor signal transduction histidine kinase _	30	MLGELAASIAHEVTQPLAAIVTAGDAALRWIDRPEPDLGEVQQSVAQMIRDAKRASDIIRQIRAMARKRA
172065767	1.81648e+06	Burkholderia ambifaria MC40-6	_ GAF sensor signal transduction histidine kinase _	30	GELAASIVHEVAQPITAIDTSARAGLKWLDRAAPNLDAAREMFAHICACAERARTIIRALRANARQ
172063635	1.81129e+06	Burkholderia ambifaria MC40-6	_ PAS sensor protein _	30	GQLTAMISHEVKQPIAAMSANADAALRWLSARPANVDRAARALELIVRDTLRTGDIIDRIRNLVRK
172062273	1.80992e+06	Burkholderia ambifaria MC40-6	_ PAS/PAC sensor hybrid histidine kinase _	36	VFIATLAHELRNQLAPLRHTIGILQGLPASELGPALTQCKDIADRQIEQLVRLVDDLLDIGRIKS
172065677	1.81639e+06	Burkholderia ambifaria MC40-6	_ PAS/PAC sensor hybrid histidine kinase _	36	SVFIAMLAHELRNHLAPLRHSVSVLQTLPDPAPMLAQCRDAVHRQVGQLTRLVDDLLDVGRITAG
172061244	1.8089e+06	Burkholderia ambifaria MC40-6	_ osmosensitive Kplus channel signal transduction histidine kinase _	59	RNSLLSAISHDLRTPLTTIVGFSSMLANARGAAPHTPAADRSAQREGELVDAIHDEALRMTGIVTNLLDMARLQAG
172065502	1.81621e+06	Burkholderia ambifaria MC40-6	_ integral membrane sensor signal transduction histidine kinase _	5	ERRFTADAAHELRTPISAVKAQAQVAMAEPDDERRRHALRGVLEGCDRAARLVDQLLLLSRLDAG
172063887	1.81154e+06	Burkholderia ambifaria MC40-6	_ integral membrane sensor signal transduction histidine kinase _	5	QRHFIADAAHELRTPIMGLSIQSQLLRRAASSDEREQILAQIHAGTTRLGHLAEQLLTLARLE
172059139	1.80679e+06	Burkholderia ambifaria MC40-6	_ integral membrane sensor signal transduction histidine kinase _	5	QRKFIADAAHQLRTPLTAVKLHAEQAAVARDPQQTYAAVRELRAAADRAVRLSNQLLSLARAEPG
172061616	1.80927e+06	Burkholderia ambifaria MC40-6	_ integral membrane sensor signal transduction histidine kinase _	5	QKRFIADAAHQMKTPLAGLRTQAEFALRHPVPPDVQRSLEQIATSSEQAARLVTQLLALARAEN
172061578	1.80923e+06	Burkholderia ambifaria MC40-6	_ integral membrane sensor signal transduction histidine kinase _	5	KAFVADAAHELRTPLAAVQIQAQLVARAKDDTSRREAIADLQDGVSRATRLTEQLLALARAE
172062526	1.81018e+06	Burkholderia ambifaria MC40-6	_ integral membrane sensor signal transduction histidine kinase _	5	MQRFIADAAHQMRTPLARLDAQIELLDGEADPARHAARLDALRATSADVGRLTGQLLN
172063172	1.81082e+06	Burkholderia ambifaria MC40-6	_ integral membrane sensor signal transduction histidine kinase _	5	ARRRFFADAAHQLKTPLAAVQAGVELALRPAEQPRVNVHLRRVNGAVRQAAKIVQQLLSLSRLDS
172065526	1.81624e+06	Burkholderia ambifaria MC40-6	_ PAS/PAC sensor hybrid histidine kinase _	63	AKDQFLAVLGHELRNPLTPISLALELIRNRDGQATPNEIAIIQRQLDHMVRLIDDLLDVSRITRG
172062781	1.81043e+06	Burkholderia ambifaria MC40-6	_ histidine kinase _	68	RDQALSTASHDLRSPLNAMHSWAYVLERQLASADPSLQRALAGIRTGIDQQVALIDDVLDAPRAET
172064833	1.81555e+06	Burkholderia ambifaria MC40-6	_ integral membrane sensor signal transduction histidine kinase _	72	RRELITNISHDLRTPLTSLHGYLETLSLKSDTLAETERRRYLSIALAQSTKVGRLAQALFELARLESG
172062043	1.8097e+06	Burkholderia ambifaria MC40-6	_ integral membrane sensor signal transduction histidine kinase _	74	GVQAATVAHEMGTPLSTIAMLAEELRDAARADPGLARYEADLKVLEE
172065258	1.81597e+06	Burkholderia ambifaria MC40-6	_ integral membrane sensor signal transduction histidine kinase _	7	IGQLAAGVAHEINNPVGFISANLNTLKTWVRSLLDVIAAHEAALPQLEPAQRDALAAMGRAADLDYVRDEIATLIDESIDGALRVRRIVQDLRDFSRPGSG
172060409	1.80806e+06	Burkholderia ambifaria MC40-6	_ integral membrane sensor signal transduction histidine kinase _	85	REEALHLLSHDMRSPQSSILALVEIERERVETDATRRLLARIERYAHRALSLADEFVQLARAES
172065026	1.81574e+06	Burkholderia ambifaria MC40-6	_ heavy metal sensor signal transduction histidine kinase _	8	LSQFSADLAHDLRTPLNNMRGATEVALARPRSPGEYQALLESNLEEYDRLARMIENVLFLARAEH
172062380	1.81003e+06	Burkholderia ambifaria MC40-6	_ heavy metal sensor signal transduction histidine kinase _	8	LSQFSSDLAHDMRTPLANVISSSQVTLSRARTTEEYEALIDSNIEECERLQRMIENMLFLARTD
172063214	1.81087e+06	Burkholderia ambifaria MC40-6	_ heavy metal sensor signal transduction histidine kinase _	8	LEAFNADVAHELRTPISILIGQTQVALTSRDRSVDRMRQTLQSNLEEFERLRVIINDMLFLSRSDRG
172059098	1.80675e+06	Burkholderia ambifaria MC40-6	_ integral membrane sensor signal transduction histidine kinase _	99	QRRFIADAAHQLRTPIAVLDTQIQYAQQRGNGDPDLASVLDSMQRSSRKMADVTDKLLLLAHAEA
107027141	624652	Burkholderia cenocepacia AU 1054	_ periplasmic sensor hybrid histidine kinase _	108	KNAFLGMVSHELRTPLQAICGSIEILLARPQSDANLKTIRRLQNSALSLEALVKDLTDYIKL
107028672	625767	Burkholderia cenocepacia AU 1054	_ signal transduction histidine kinase, nitrogen specific, NtrB _	10	KQLIRNLAHEIKNPLGGIRGAAQLLEFELGERERGELREYTQVIIKESDRLQTLVDRLLEPHR
107022927	621254	Burkholderia cenocepacia AU 1054	_ multi-sensor hybrid histidine kinase _	137	KDELLATVSHELRTPLNVIYGWIEVLRNTGDHALQHQAIDAIDRSARSLTRMVGDILDASSLATG
107028344	625439	Burkholderia cenocepacia AU 1054	_ periplasmic sensor signal transduction histidine kinase _	13	MLASIAHDLRTPITRMQVRADLLTDRGDREGFLRDTESMSRVITQFLDFARE
107028882	625977	Burkholderia cenocepacia AU 1054	_ periplasmic sensor signal transduction histidine kinase _	13	LMLAGISHDLRTPLARLRLETEMSPSDQATKDAMVDDIEQMDRIIAAFIDYARP
107023337	621664	Burkholderia cenocepacia AU 1054	_ periplasmic sensor signal transduction histidine kinase _	13	MLAGVAHDLRTPLARMRLRAEMMDDARLRDGVVRDVDSMSHIVDQFLVFAHGGA
107024052	622379	Burkholderia cenocepacia AU 1054	_ periplasmic sensor signal transduction histidine kinase _	15	GEVARRLAHEIKNPLTPIQLSAERLQMKLSDKLAPPDADVLKRGATMIVNQVAAMKRMVDDFREYAR
107028755	625850	Burkholderia cenocepacia AU 1054	_ periplasmic sensor signal transduction histidine kinase _	165	GIAHDLRTPLARVHTMLARLADQPFCAHDPASAALLASARDETDRLLERFRAMLRISEIGT
107026098	623609	Burkholderia cenocepacia AU 1054	_ periplasmic sensor signal transduction histidine kinase _	165	GIAHDLRTPLAHVHTLLAQAAQRAERLDDAVLERLVSRARHETDVLLDRFRAMLRIAEIGS
107027299	624810	Burkholderia cenocepacia AU 1054	_ histidine kinase _	16	LGEMAAGLAHELNQPLTAIVTHTRAAERMLDTPSERDSVRRALQTSVAQAKRAAAILDRLRT
107028682	625777	Burkholderia cenocepacia AU 1054	_ multi-sensor signal transduction histidine kinase _	16	MGEMASSIAHELNQPLAAINNYCSGTLALVKSGRGTPETLQPALEKTAQQALRAGMIVKRIREFVKR
107028369	625464	Burkholderia cenocepacia AU 1054	_ periplasmic sensor signal transduction histidine kinase _	173	ETLGYVSHDLRAPLSTINGYAKLLLEGATRGQARLIRSIDRSIRYQLALIDELLAFTKAE
107027387	624898	Burkholderia cenocepacia AU 1054	_ periplasmic sensor signal transduction histidine kinase _	17	WNAAIAHELRTPVTVLRGRLQGLAEGVFTPSDALYRSLLVQVEGLTRLIEDLRVVSLADSG
107023805	622132	Burkholderia cenocepacia AU 1054	_ periplasmic sensor signal transduction histidine kinase _	18	ALGQMAAGITHELNQPLAALRSFSDNTRVLLDRGEQAAARENLEAIAALTERMGKITNQLK
107022381	620708	Burkholderia cenocepacia AU 1054	_ PAS/PAC sensor signal transduction histidine kinase _	1	MRRDFVANVSHELKTPLTVLSGFLETMRELPLNEEDRARYLDMMEQQASRMRHIVTDLLVLAKLEG
107026085	623596	Burkholderia cenocepacia AU 1054	_ periplasmic sensor hybrid histidine kinase _	22	AKSRYVSGLSHELRTPLNSILGYAQLLLQAKEELTPMRYNAVRTIHRSGEHLLALVDGLLDIARIEAG
107026341	623852	Burkholderia cenocepacia AU 1054	_ multi-sensor hybrid histidine kinase _	24	KDELLATVSHELRTPLNVIYGWVEVLRNADGQGFAQQAVDAIDRSARSLSHMVADLLDASSLATG
107025471	622982	Burkholderia cenocepacia AU 1054	_ periplasmic sensor signal transduction histidine kinase _	27	MQILASISHDLQTPITRMRLRVDVMDDDTQGAKLRQDLLE
107025787	623298	Burkholderia cenocepacia AU 1054	_ periplasmic sensor signal transduction histidine kinase _	28	QRDLTNGISHELRTPLARVRFALEMLREPGSAAEYQGALDSIAQDVTELEELIDMSLTYARLE
107022425	620752	Burkholderia cenocepacia AU 1054	_ periplasmic sensor signal transduction histidine kinase _	28	QREMMHGISHELKTPLARLEFGLALLADADETGRMRDALRRDVRELDELVTELLTIGRLEQG
107025538	623049	Burkholderia cenocepacia AU 1054	_ multi-sensor signal transduction histidine kinase _	30	MLGELAASIAHEVTQPLAAIVTAGEAGMRWIKRSPPDFTEVQYALGQMTHDARRATQVIHQIRSMAQR
107022943	621270	Burkholderia cenocepacia AU 1054	_ multi-sensor hybrid histidine kinase _	36	SVFIAMLAHELRNHLAPLRNSVGVLQSLPDPAPVLAQCRDAVNRQVAQLTRLVDDLLDVGRITAG
107023223	621550	Burkholderia cenocepacia AU 1054	_ osmosensitive Kplus channel signal transduction histidine kinase _	59	RNSLLSAISHDLRTPLTTIVGFSSMLANGRAAAQAGDAAAAARLAQREGELVDAIHDEALRMTGIVTNLLDMARLQAG
107025798	623309	Burkholderia cenocepacia AU 1054	_ periplasmic sensor signal transduction histidine kinase _	5	QRHFIADAAHELRTPIMGLSIQSQLLRRAATVEEREHILAQIQAGTTRLGHLAEQLLTLARLE
107024523	622850	Burkholderia cenocepacia AU 1054	_ periplasmic sensor signal transduction histidine kinase _	5	QRKFIADAAHQLRTPLTAVKLHAEQAAVARDPHQTFAAVRELRAAADRAVRLSNQLLSLARAEPG
107023590	621917	Burkholderia cenocepacia AU 1054	_ periplasmic sensor signal transduction histidine kinase _	5	QKRFIADAAHQMKTPLAGLRTQAEFALRHPVPPDVQRSLEQIATSSEQAARLVTQLLALARAEN
107026469	623980	Burkholderia cenocepacia AU 1054	_ periplasmic sensor signal transduction histidine kinase _	5	ARRRFFADAAHQLKTPLAAVQAGVELALRPDEQPRANVHLRRANGAVRQAAKIVQQLLSLSRLDS
107023554	621881	Burkholderia cenocepacia AU 1054	_ periplasmic sensor signal transduction histidine kinase _	5	KAFVADAAHELRTPLAAVQIQAQLVARAKDDASRREAIADLQDGVSRATRLTEQLLALARAE
107026856	624367	Burkholderia cenocepacia AU 1054	_ histidine kinase _	68	RDQALSTASHDLRSPLNAMHSWAYVLERQLANADPNLQRALAGIRTGIDQQVALIDGVLDAPRAET
107023111	621438	Burkholderia cenocepacia AU 1054	_ periplasmic sensor signal transduction histidine kinase _	72	RRELITNISHDLRTPLTSLHGYLETLSLKADTLAEPERRRYLSIALAQSAKVGRLAQALFELARLESG
107024025	622352	Burkholderia cenocepacia AU 1054	_ periplasmic sensor signal transduction histidine kinase _	74	GVQAATVAHEMGTPLSTIAMLAEELRDAARSDPGLARY
107028321	625416	Burkholderia cenocepacia AU 1054	_ periplasmic sensor signal transduction histidine kinase _	7	IGQLAAGVAHEINNPIGFVSANLNTLKTWVRSLLDVVAAHEAALPQLDPATRDALTAVHRAVDLDYVRDEIAMLIDESIDGALRVRRIVQDLRDFSRP
107025926	623437	Burkholderia cenocepacia AU 1054	_ sensory histidine kinase CreC _	82	IHTLTHEMKSPLAAISGAAELLQEDMPVANRRRFTENIRRQAGRLEQMIRKLLALAEVE
107027099	624610	Burkholderia cenocepacia AU 1054	_ heavy metal sensor signal transduction histidine kinase _	8	LSQFSSDLAHDMRTPLANVISSSQITLSRARTTDEYEALIESNIEECERLQRMIENMLFLARTD
107027024	624535	Burkholderia cenocepacia AU 1054	_ heavy metal sensor signal transduction histidine kinase _	8	LSQFSSNLAHDMRTPLTNLQAAAQVVLSQPRSADEYRSVIESSIDEYQRLSRMIEDMLFLARSEQ
107026428	623939	Burkholderia cenocepacia AU 1054	_ heavy metal sensor signal transduction histidine kinase _	8	LEAFNADVAHELRTPISILIGQTQVALTSRDRSVDRMRQTLQSNLEEFERLRVIINDMLLLSRSDRG
107023056	621383	Burkholderia cenocepacia AU 1054	_ heavy metal sensor signal transduction histidine kinase _	8	LSQFSADLAHDLRTPLNNMRGATEVALARPRSVDEYQTLLESNLEEYDRLARMIENVLFLARAEH
107021601	619928	Burkholderia cenocepacia AU 1054	_ periplasmic sensor signal transduction histidine kinase _	99	QRRFIADAAHQLRTPIAVLDTQIQYAQQRGNGDHELASVLDSMQRSSRKMADVTDKLLLLAHAEA
53725083	102612	Burkholderia mallei ATCC 23344	_ sensor histidine kinase/response regulator _	0	LATASHELRAPVNGMLALVELVRQGLLAPEQQRLLGLVQDSGQSLARVLNDILDHASIEAG
53724176	103360	Burkholderia mallei ATCC 23344	_ nitrogen regulation protein _	10	KQLIRNLAHEIKNPLGGIRGAAQLLEFELGERERDELREYTQVIIKESDRLQTLVDRLLEPHR
53716499	105042	Burkholderia mallei ATCC 23344	_ sensor histidine kinase/response regulator _	136	RDEVLDFLSHDMRTPQTSILALLDVYRNEHGAMPPILERIETHARRALALADGFIHLTRAQS
53716107	106501	Burkholderia mallei ATCC 23344	_ sensory box histidine kinase/response regulator _	137	KDELLATVSHELRTPLNVIYGWIEVLRNPVDGALQQQAIDAIDRSARSLSRMVGDILDASSLATG
53723645	103130	Burkholderia mallei ATCC 23344	_ sensor histidine kinase RisS _	13	LMLAGISHDLRTPLARLRLETEMSPSDQATKDAMVDDIEQMDRIIAAFIDYARP
53725148	102517	Burkholderia mallei ATCC 23344	_ osmolarity sensor protein EnvZ _	13	MLAGVAHDLRTPLARMRLRAEMMDDARLRDGVVRDVDSMTHIVDQFLVFAHGDA
53724955	101988	Burkholderia mallei ATCC 23344	_ nitrogen regulation protein NtrY _	15	GEVARRLAHEIKNPLTPIQLSAERLQMKLSDKLSQPDADVLKRGATTIVNQVAAMKRMVDDFRDYAR
53723815	103342	Burkholderia mallei ATCC 23344	_ sensory box histidine kinase _	16	MGEMASSIAHELNQPLAAINNYCSGTLALVKSGRASPETLAPALEKTAQQALRAGMIVKRIREFVKR
53725529	102548	Burkholderia mallei ATCC 23344	_ histidine protein kinase PhoR _	1	MRRDFVANVSHELKTPLTVLSGFLETMRELPLSDDERARYLELMEQQASRMRHIVTDLLVLAKLEG
53717550	105526	Burkholderia mallei ATCC 23344	_ sensor histidine kinase _	28	QRDLTNGISHELRTPLARVRFALESLREPGSAAEYQNAIDSIEQDVSELDELIDMSLTYARLE
53716965	105799	Burkholderia mallei ATCC 23344	_ sensor histidine kinase _	28	QREMMHGISHELKTPLARLEFGLALLSSPDAPERMRERQAALRRDVRELDELVTELLTIGRLEQG
53717518	105501	Burkholderia mallei ATCC 23344	_ sensor histidine kinase _	48	RSFAANSAHELRTPIAAALAQTQRLIAEAPAEPLRERARRVEGALHTLSRVSEQLMQLAKAEDG
53723985	104430	Burkholderia mallei ATCC 23344	_ sensor histidine kinase _	5	QRKFIADAAHQLRTPLTAIKLHAEQAAVARDPQQALTAVRELRSAADRAVRLSNQLLSLARAEPG
53717561	105536	Burkholderia mallei ATCC 23344	_ sensor histidine kinase _	5	QRHFIADAAHELRTPIMGLSIQTQLLQRTASADERARILAQIQAGTTRLSHLAEQLLTLARLEP
53724717	102096	Burkholderia mallei ATCC 23344	_ sensor histidine kinase _	5	QKRFIADAAHQMKTPLAGLRTQAEFALRHEVNADVAHSLEQIATSSEQAARLVTQLLALARAEN
53725065	102133	Burkholderia mallei ATCC 23344	_ sensor histidine kinase _	5	KAFVADAAHELRTPLAAVQIQAQLVARAQDDVSRREAIVDLQSGVTRATRLAEQLLALARAEPG
53716766	105783	Burkholderia mallei ATCC 23344	_ sensor histidine kinase _	5	ARRRFFADAAHQLKTPLAAAQAGVELALRPAERERVSVHLRRVNGAVRQAAKIVQQLLSLSRLES
53716664	105101	Burkholderia mallei ATCC 23344	_ sensor histidine kinase _	68	LSVASHDLRSPLNAMHSWAYVLERRLTASDENLARALDGIRIGIEQQTKLLETTIDAPRAET
53724450	104725	Burkholderia mallei ATCC 23344	_ sensor histidine kinase _	74	GVQAATVAHEMGTPLSTIAMLTEELREAARTDAGLARYDADLKVLEEQMSQCTSALARLRSRAS
53717483	105424	Burkholderia mallei ATCC 23344	_ sensor histidine kinase _	7	GQLAAGIAHEINNPVGFVLSNVNTLGGYLGALIAHAHAVERLVAERQPQLAPALAELARGADLDYLCEDAPALVDESKEGLARVRKIVVDLRDFSRVDS
53724710	102089	Burkholderia mallei ATCC 23344	_ sensor histidine kinase _	7	IGQLAAGVAHEINNPIGFVNANLNTLRSWVQGLLDVIAVQEALTGTLAADARAPLAAVARDIDLDYVRGDILALIDESIDGAMRVRRIVCDLRDFSR
53716381	106230	Burkholderia mallei ATCC 23344	_ sensory box sensor histidine kinase _	7	IGQLAAGVAHEINNPIGFVDSNLRTLKTWVRQLLDVMAIEDALIADCGDAALARLRAAHAEVDLDYLRGDIGTLIDESIEGASRVRRIVQDLRDFSRAGS
53716915	105696	Burkholderia mallei ATCC 23344	_ sensor histidine kinase IrlS _	8	LSQFSSNLAHDMRTPLTNLLAEAQVALSKPRTADEYRDVIESSIDEYQRLSRMIEDMLFLARSDN
53724236	104203	Burkholderia mallei ATCC 23344	_ sensor histidine kinase _	99	QRRFIADAAHQLRTPIAVIDTQIQCARQRENGDAALAALLASMQRSSRRMADVTDKLLLLAHAEA
53717169	105595	Burkholderia mallei ATCC 23344	_ sensory box histidine kinase _	9	LEQFAYVASHDLQEPLRAVAGPLQLLQRRYQGQLDARADEFIGHAVDGATRMQSLIDDLLSYSRVG
161521754	1.58518e+06	Burkholderia multivorans ATCC 17616	_ integral membrane sensor hybrid histidine kinase _	0	KSSFLAAMSHEIRTPLNVILGNLELLERSTLDLPQRSRVQTLRNAASGLLELVSGILDFTKVEAG
161521751	1.58518e+06	Burkholderia multivorans ATCC 17616	_ integral membrane sensor hybrid histidine kinase _	0	AKSTFLATMSHEIRTPLNAIVGNLELMARAPLAPTERRRLDTIASSSDALLRIIDDVLDLSKAES
161521757	1.58518e+06	Burkholderia multivorans ATCC 17616	_ integral membrane sensor hybrid histidine kinase _	108	KNAFLGMVSHELRTPLQAICGSIEILLARPQSDANLKTIRRLQNSAASLEALVKDLTDYIKL
161524298	1.57931e+06	Burkholderia multivorans ATCC 17616	_ signal transduction histidine kinase, nitrogen specific, NtrB _	10	KQLIRNLAHEIKNPLGGIRGAAQLLEFELGERERGELREYTQVIIKESDRLQTLVDRLLEPHR
161520266	1.58369e+06	Burkholderia multivorans ATCC 17616	_ integral membrane sensor hybrid histidine kinase _	12	AKSRLLAAASHDLRQPSHALGVLVGALRGVPMPDDGQRLLQQIELSTRALDTLFGALLDVSRLDAG
161524505	1.57952e+06	Burkholderia multivorans ATCC 17616	_ integral membrane sensor signal transduction histidine kinase _	13	LMLAGISHDLRTPLARLRLETEMSPSDQATKDAMVDDIEQMDRIIAAFIDYARPT
161524069	1.57908e+06	Burkholderia multivorans ATCC 17616	_ integral membrane sensor signal transduction histidine kinase _	13	MLAGVAHDLRTPLARMRLRAEMMDDARLRDGVVRDVDSMTHIVDQFLVFAHGGA
161526287	1.5813e+06	Burkholderia multivorans ATCC 17616	_ multi-sensor signal transduction histidine kinase _	15	GEVARRLAHEIKNPLTPIQLSAERLQMKLSDKLAPHDADVLKRGATMIVNQVAAMKRMVDDFREYAR
161524307	1.57932e+06	Burkholderia multivorans ATCC 17616	_ multi-sensor signal transduction histidine kinase _	16	MGEMASSIAHELNQPLAAINNYCSGTLALVKSGRGTPEMLQPALEKTAQQALRAGMIVKRIREFVKR
161520231	1.58366e+06	Burkholderia multivorans ATCC 17616	_ multi-sensor signal transduction histidine kinase _	16	MGEMASALAHELNQPLAAANSYCTAALNLMTGDAPLDDAGGPRELLAKGRHQVERAGQIIRRVQQFVRKT
161520899	1.58433e+06	Burkholderia multivorans ATCC 17616	_ integral membrane sensor signal transduction histidine kinase _	17	NAAIAHELRTPVTVLRGRLQGLAEGVFTPSESLYRSLLAQVEGLSRLIEDLRVVSLADSG
161519938	1.58337e+06	Burkholderia multivorans ATCC 17616	_ integral membrane sensor signal transduction histidine kinase _	18	LGQMAAGLTHELNQPLVAIRTLCDNARTFFERDQPAQAFANLERIGKLVDGMAVLTGELKTFARK
161523611	1.57862e+06	Burkholderia multivorans ATCC 17616	_ histidine kinase _	18	ALGQMAAGITHELNQPLAALRSFSDNTRVLLDRGEQAAARENLEAIAALTERMGKITNQLK
161525184	1.5802e+06	Burkholderia multivorans ATCC 17616	_ PAS/PAC sensor signal transduction histidine kinase _	1	MRRDFVANVSHELKTPLTVLSGFLETMRELPLGEEDRARYLEMMEQQASRMRHIVTDLLVLAKLEG
161522483	1.58541e+06	Burkholderia multivorans ATCC 17616	_ multi-sensor hybrid histidine kinase _	24	KDELLATVSHELRTPLNVIYGWIEVLRNSGDDALRVQAIDAIDRSARSLTRMVGDILDASSLSTG
161520791	1.58422e+06	Burkholderia multivorans ATCC 17616	_ multi-sensor hybrid histidine kinase _	24	KDELLATVSHELRTPLNVIYGWVEVLRSVDGQGFAQQAVDAIDRSARSLARMVGDLLDASSLATG
161521237	1.58466e+06	Burkholderia multivorans ATCC 17616	_ PAS/PAC sensor hybrid histidine kinase _	24	SKDAFIAAVSHELRAPSTAILGWADMLGDAADDAAVVREGVAVIRRNILALTRLVDDLLDASRLGQG
161519742	1.58317e+06	Burkholderia multivorans ATCC 17616	_ signal transduction histidine kinase with CheB and CheR activity _	24	KDEFIAVLSHELRHPLNLIGVRAEMLPRLPETRDIPAVREAAELIRQAVRAQAQIIDDLLDLSRIRTG
161521238	1.58467e+06	Burkholderia multivorans ATCC 17616	_ signal transduction histidine kinase with CheB and CheR activity _	24	KDNFLALVSHELRAPLNVISSWAAVLMTASERGMPTDEQMSQRAVTTILRHCQLQAELIDDLLDVSRISSG
161520009	1.58344e+06	Burkholderia multivorans ATCC 17616	_ integral membrane sensor signal transduction histidine kinase _	27	MQILASISHDLQTPITRMRLRVDVMDDDAQGAKLRQDLLE
161520227	1.58365e+06	Burkholderia multivorans ATCC 17616	_ integral membrane sensor signal transduction histidine kinase _	28	QRDLTNGISHELRTPLARVRFALEMLREPGSEAEYRSALDSIAQDVTELDELIDMSLTYARLE
161522467	1.5854e+06	Burkholderia multivorans ATCC 17616	_ PAS/PAC sensor hybrid histidine kinase _	36	SVFIAMLAHELRNHLAPLRHSVGVLQSLPDPAPALAQCRDAVHRQVAQLTRLVDDLLDVGRITSG
161522840	1.58577e+06	Burkholderia multivorans ATCC 17616	_ multi-sensor hybrid histidine kinase _	3	LGTFAGGVAHDFNNILAAILGFGDRALAGVAPDAPAHRDIEQVLKAGERARLLVERILTFSRSG
161524169	1.57918e+06	Burkholderia multivorans ATCC 17616	_ osmosensitive Kplus channel signal transduction histidine kinase _	59	RNSLLSAISHDLRTPLTTIVGFSSMLANGRAAASFGDAAAAARLAQREGELVDAIHDEALRMTGIVTNLLDMARLQAG
161520239	1.58367e+06	Burkholderia multivorans ATCC 17616	_ integral membrane sensor signal transduction histidine kinase _	5	QRHFIADAAHELRTPIMGLSIQSQLLRRAATADERERILAQIHAGTTRLGHLAEQLLTLARVE
161523254	1.57827e+06	Burkholderia multivorans ATCC 17616	_ integral membrane sensor signal transduction histidine kinase _	5	QRKFIADAAHQLRTPLTAVKLHAEQAAVARDTQQTYAALRELRAAADRAVRLSNQLLSLARAEPG
161523828	1.57884e+06	Burkholderia multivorans ATCC 17616	_ integral membrane sensor signal transduction histidine kinase _	5	QKRFIADAAHQMKTPLAGLRTQAEFALRHPVPPDVQRSLEQIATSSEQAARLVTQLLALARAEN
161520887	1.58431e+06	Burkholderia multivorans ATCC 17616	_ integral membrane sensor signal transduction histidine kinase _	5	ARRRFFADAAHQLKTPLAAVQAGVELALRPDEQPRVNVHLRRVNGAVRQAAKIVQQLLSLSRLDS
161522888	1.58582e+06	Burkholderia multivorans ATCC 17616	_ integral membrane sensor signal transduction histidine kinase _	5	ERRFTADAAHELRTPIAAVKAQAQVALAERDDERRLHALRGVLEGCDRAARLVDQLLLLSRLDSG
161521633	1.58506e+06	Burkholderia multivorans ATCC 17616	_ integral membrane sensor signal transduction histidine kinase _	5	MQRFIADAAHQMRTPLARLDAQIELLDGDDDPARHAARLDALRATCADVGRLTGQLL
161523861	1.57887e+06	Burkholderia multivorans ATCC 17616	_ integral membrane sensor signal transduction histidine kinase _	5	KAFVADAAHELRTPLAAVQIQAQLVARAKDDAARREALDDLQHGVTRATRLAEQLLALARAE
161522571	1.5855e+06	Burkholderia multivorans ATCC 17616	_ PAS/PAC sensor hybrid histidine kinase _	63	AKDQFLAVLGHELRNPLTPISLALELVRSREGHATPNEIAIIQRQLDHMVRLIDDLLDVSRITRG
161521429	1.58486e+06	Burkholderia multivorans ATCC 17616	_ histidine kinase _	68	RDQALSTASHDLRSPLNAMHSWGYVLERQLANADPNLQRALAGIRTGIEQQVKLIDDVLDAPRAET
161520683	1.58411e+06	Burkholderia multivorans ATCC 17616	_ PAS/PAC sensor hybrid histidine kinase _	6	GSLTGGVAHDFNNVLQVIAANLQLIQLMTQGNAELERRVAVASNAVSRGAKLASQLLAFARRQ
161519716	1.58314e+06	Burkholderia multivorans ATCC 17616	_ integral membrane sensor hybrid histidine kinase _	6	LGNLVGSVAHDFNNLLMIISSNVQIMRRRNAEHLDKELGAIERALKNGQSLTRQLLGVARK
161522392	1.58532e+06	Burkholderia multivorans ATCC 17616	_ integral membrane sensor signal transduction histidine kinase _	72	RRELIANISHDLRTPLTSLHGYLETLSLKADTLAEPDRRRYLSIALAQSAKVGRLAQALFELARLESG
161526259	1.58127e+06	Burkholderia multivorans ATCC 17616	_ integral membrane sensor signal transduction histidine kinase _	74	GVQAATVAHEMGTPLSTIAMLAEELRDAARDDPGLARYEADLK
161506628	1.57375e+06	Burkholderia multivorans ATCC 17616	_ heavy metal sensor signal transduction histidine kinase _	8	LSQFSSDLAHDMRTPLANVISSSQVTLSRPRTSDEYEALIDSNIEECERLQRMIENMLFLARTEN
161506506	1.57363e+06	Burkholderia multivorans ATCC 17616	_ heavy metal sensor signal transduction histidine kinase _	8	LSQFSSNLAHDMRTPLTNLQAAAQVVLSQPRSADEYRSVIESSIDEYQRLSRMIEDMLFLARSEQ
161525506	1.58052e+06	Burkholderia multivorans ATCC 17616	_ heavy metal sensor signal transduction histidine kinase _	8	LANFSADIAHELRTPVTNLTTQTEVALGQSRSAEEYREVLYSNLEEFGRMSRMIGDMLFLAQTEN
161520861	1.58429e+06	Burkholderia multivorans ATCC 17616	_ heavy metal sensor signal transduction histidine kinase _	8	LEAFNADVAHELRTPVSILIGQTQVALTSRDRSADRLRQTLQSNLEEFERLRVIINDMLFLSRSDRG
161523213	1.57823e+06	Burkholderia multivorans ATCC 17616	_ integral membrane sensor signal transduction histidine kinase _	99	QRRFIADAAHQLRTPIAVLDTQIQYAQQRGNDDRELASVLDSMQRSSRKMADVTDKLLLLAHAEA
186473094	1.86044e+06	Burkholderia phymatum STM815	_ histidine kinase _	0	QNSFFAAMSHEIRTPLNALLGNLELLSMTPGLDAQQQRLRAVGAAADGLRHIVNDILDFSKIGAG
186475127	1.8566e+06	Burkholderia phymatum STM815	_ PAS/PAC sensor hybrid histidine kinase _	0	AKDDFLAMMSHEIRTPMNGVLGLVEVLERTRLDADQGEMLGMIHESAGALLQILDDLLDYSKIEAG
186476238	1.85771e+06	Burkholderia phymatum STM815	_ signal transduction histidine kinase, nitrogen specific, NtrB _	10	KQLIRNLAHEIKNPLGGIRGAAQLLEFELGERERDELREYTQVVIKESDRLQTLVDRLLEPHR
186471725	1.86304e+06	Burkholderia phymatum STM815	_ histidine kinase _	121	NLLLGMLGHDLRSPLQAIQVTASYLALLNAGEHVSKAAGRLIRSGARIQGLLDDLTEFNR
186473906	1.86125e+06	Burkholderia phymatum STM815	_ integral membrane sensor hybrid histidine kinase _	12	AKTRFFAAASHDLRQPLHAIGLLAASLNDSSATPVQHAKTASNIANNVEALNQLFNQVLDLARLESG
186476910	1.85838e+06	Burkholderia phymatum STM815	_ integral membrane sensor signal transduction histidine kinase _	13	MLAGVAHDLKTPLARLRLRAEMMEEAKMRDGVVRDVDSMTHIVEQFLVFAHDGA
186477154	1.85862e+06	Burkholderia phymatum STM815	_ integral membrane sensor signal transduction histidine kinase _	13	LMLAGISHDIRTPLTKLRLAMAMANDTNGDEAFVGAAESYLDQIDIILQQF
186477532	1.859e+06	Burkholderia phymatum STM815	_ integral membrane sensor signal transduction histidine kinase _	13	MLAGVAHDLKAPLTRLKLRASVLTDENERAGLIRDVDSLTNIVQQFLEFA
186472348	1.85969e+06	Burkholderia phymatum STM815	_ integral membrane sensor signal transduction histidine kinase _	13	MLAGVAHDLRAPITRMQVRADLLPDAANRSGFLRDAESLSRIVTQFLDYARDTA
186475767	1.85724e+06	Burkholderia phymatum STM815	_ integral membrane sensor signal transduction histidine kinase _	13	LMLAGISHDLRTPLARLRLETEMSPSDQATKDAMIDDIEQMDMIIGRFLDYAR
186476518	1.85799e+06	Burkholderia phymatum STM815	_ histidine kinase _	145	ETFIYSVSHDLRAPLVNLQGFSKELIHACDDLRTALRQASLSAQQRRHVERLIDEEIGEALHFLQTAVLRASHIIDALLRLSRVG
186474812	1.85628e+06	Burkholderia phymatum STM815	_ integral membrane sensor signal transduction histidine kinase _	15	GEVARRLAHEIKNPLTPIQLSAERLQMKLADKLMPSDAEVLKRGATTIVNQVAAMKQMVDDFRDYAR
186476229	1.8577e+06	Burkholderia phymatum STM815	_ multi-sensor signal transduction histidine kinase _	16	MGEMASSLAHELNQPLAAINNYCSGTVALVKSGRTTPDNLLPVLEKTAQQAVRAGMIIKRIREFVKR
186472758	1.8601e+06	Burkholderia phymatum STM815	_ integral membrane sensor signal transduction histidine kinase _	17	SRRNFIADISHELRTPLAVLRGELEAIEDGVRKPDRTTLASLQAEVALLSQLIDDLYELSLA
186473345	1.86069e+06	Burkholderia phymatum STM815	_ multi-sensor hybrid histidine kinase _	183	AKDQFLANISHELRTPLNGILGYAQMLQRDARLDARQLASVGVIEQSGQHLLTLINDILDFARLGAG
186470469	1.86179e+06	Burkholderia phymatum STM815	_ integral membrane sensor signal transduction histidine kinase _	18	LGQMAAGLTHELNQPLVAIRTLCDNARTFFERNQPAQAVANLERVGKLVDSMAVLTGELKAFARK
186474995	1.85647e+06	Burkholderia phymatum STM815	_ integral membrane sensor signal transduction histidine kinase _	18	ALGQMAAGITHELNQPLAALRGFSDNTRVFLERGDQESAKENLEAIAALTERMGKITNQLK
186475653	1.85712e+06	Burkholderia phymatum STM815	_ multi-sensor signal transduction histidine kinase _	1	MRRDFVANVSHELKTPLTVLSGFLETMREIPLDESERVRYLDLMMQQAQRMQHIVSDLLVLATLE
186472207	1.85955e+06	Burkholderia phymatum STM815	_ integral membrane sensor hybrid histidine kinase _	200	KDAFLGMISHELRTPLHAIVSSIELLGMTFHSEADRKVLHRLETAARHLEAQMKDLTDYARLGAG
186473032	1.86037e+06	Burkholderia phymatum STM815	_ response regulator receiver sensor signal transduction histidine kinase _	219	MLMAVLGHDLRTPLGTVLASAEYLVRNAPDEQSGAVAGRIRNSSLRMSRMVHQLLNLARLQGG
186471316	1.86263e+06	Burkholderia phymatum STM815	_ integral membrane sensor hybrid histidine kinase _	22	AKGEFLANLSHELRTPLNGILGYAQILGRDDSLSLRQRDGVAVIQQSGEHLLTLIDETLDFAKVEAG
186473973	1.86132e+06	Burkholderia phymatum STM815	_ multi-sensor hybrid histidine kinase _	22	AKSDFLAHMSHELRTPLNGILGYAQILKRDKNLDRRQVDGLMVIQRSGEHLLTLIDDILDMAKIEAG
186473599	1.86094e+06	Burkholderia phymatum STM815	_ PAS/PAC sensor signal transduction histidine kinase _	24	MDQFIAAVSHELRSPLNAIVSWAELLQLVADPANVARAGEAIRRNGRQLSRMVDDLLD
186471157	1.86248e+06	Burkholderia phymatum STM815	_ signal transduction histidine kinase with CheB and CheR activity _	24	RDEFLAVVSHELKHPLNLISASAELIARAPETRQSLNISRAADTIRRTVIGQAQIIDDLLDISRVRTG
186475757	1.85723e+06	Burkholderia phymatum STM815	_ PAS/PAC sensor hybrid histidine kinase _	24	AKDRFLAMLSHELRTPLTPVLAGARMLEIMPDLPEPVRAGVVMIRRNVELEARLIDDLLDLTRVAN
186474905	1.85638e+06	Burkholderia phymatum STM815	_ multi-sensor hybrid histidine kinase _	25	AKTTFFSNISHEFRTPLTLMLGPLEELLARPDAASASDRQLIEVTHRNGLRLLKLVNALLDFSRIEAG
186475954	1.85742e+06	Burkholderia phymatum STM815	_ integral membrane sensor signal transduction histidine kinase _	27	LQILAAISHDLQTPITRMRLRADMLDDEAERGRLQK
186473346	1.86069e+06	Burkholderia phymatum STM815	_ response regulator receiver sensor signal transduction histidine kinase _	29	NAIAHDLRTPLTELRSRLEVLLLGLRKKGDEETLGQLEVAMADVDRVIGIFNALLRLAEIDAG
186474903	1.85637e+06	Burkholderia phymatum STM815	_ histidine kinase _	2	MKSRFLSNMSHELRTPLSSIRALSNLLLNRLDGDLSGEQERQVLLIRKSAEDLSEIVNDLLDLAKIEAG
186470431	1.86175e+06	Burkholderia phymatum STM815	_ GAF sensor hybrid histidine kinase _	2	KSEFLANMSHELRTPLNSLLILSDQLCKNSEGNLSTRQIEFSRTIHSSGNELLMLINDILDLSKIESG
186473035	1.86038e+06	Burkholderia phymatum STM815	_ multi-sensor hybrid histidine kinase _	2	KSEFLANMSHELRTPLNSSLILARLLQENRTGNLTDEQVRYAETIHASNSDLLVLINDILDLSKVEAG
186470492	1.86181e+06	Burkholderia phymatum STM815	_ multi-sensor signal transduction histidine kinase _	30	MLGELAASIAHEVTQPLAAIVTAGDAANRWLNRAKPDLGEVGQSISQMVRDAKRASDVIRQIRAMAQK
186475410	1.85688e+06	Burkholderia phymatum STM815	_ PAS/PAC sensor signal transduction histidine kinase _	30	MGELAASLAHELNQPLTAILSNGQAAQRFMDQEPSDLAEVRDILKDIVDDSGRASEVIRRMRAFVKKDE
186472992	1.86033e+06	Burkholderia phymatum STM815	_ GAF sensor hybrid histidine kinase _	36	RDEFIAMLGHELRNPMAPIDSSIAALKLLCAGEDQATDVLAIAQRQMRQLRTLVDDLLDAARLRHG
186474904	1.85637e+06	Burkholderia phymatum STM815	_ histidine kinase _	36	KDQFLATLAHELRNPLAPIRNAVELMDPRYHAAEDAVCHARMIARRQVEHLSRLVDDLLDVSRITHG
186470432	1.86175e+06	Burkholderia phymatum STM815	_ histidine kinase _	36	KNEFLAMLAHELRNPLAPIANAAAVMRSASEGDAQVLRWASEIVGTQVEHMVRIVEDLLDVSRIAR
186470479	1.8618e+06	Burkholderia phymatum STM815	_ multi-sensor hybrid histidine kinase _	36	MSQFLALLGHELRNPLAPLRNAVSMLQLKSASHGAFVPEHELIDRQLSHLTRLVDDLLDAGRV
186470766	1.86208e+06	Burkholderia phymatum STM815	_ histidine kinase _	36	KDEFLAMLAHELRNPLAPIRNAAEAIRTTDAVLPARVQWAREIIERQSRHLASLLEDLLDVSRITTG
186474026	1.86137e+06	Burkholderia phymatum STM815	_ PAS/PAC sensor hybrid histidine kinase _	36	KDEFLAMLAHELRNPLAPIRTAIALFEKHDGKDQRSADLIELMRRQTEHMTRIVDDLLEVSRITQG
186473961	1.8613e+06	Burkholderia phymatum STM815	_ histidine kinase _	36	VEFIATLSHELRNPLGPIDTALSAAQKLAAGSPSVLSALAVANRQVQQLKRLVSDLLDASRIRHG
186475755	1.85723e+06	Burkholderia phymatum STM815	_ integral membrane sensor signal transduction histidine kinase _	53	MFVYSVSHDLRSPLVNMQGFSKELQVSCDELRATVVAAGLPADEYERLAHVLDGDVQESLRFVRSSVTRAAAIIEALLRISRAG
186476808	1.85828e+06	Burkholderia phymatum STM815	_ osmosensitive Kplus channel signal transduction histidine kinase _	59	RNSLLSAISHDLRTPLTAIVGFSSMLAAQRDARTDAQGELVDAIHEEALRMTGIVTNLLDMARLQAG
186471095	1.86241e+06	Burkholderia phymatum STM815	_ integral membrane sensor signal transduction histidine kinase _	5	ERRFTADAAHELRTPIAAIRTQAQVALAEADDALRQHALRATIEGCDRAARLVNQLLVLSRLESG
186477802	1.85927e+06	Burkholderia phymatum STM815	_ integral membrane sensor signal transduction histidine kinase _	5	QRKFIADAAHQLRTPLTAIKLHAEQAAIARDPQQTLAAVKELRAAADRAVRLSNQLLSLARAEPG
186475949	1.85742e+06	Burkholderia phymatum STM815	_ integral membrane sensor signal transduction histidine kinase _	5	RAFTADAAHELKTPLAAIKVQAQVALAAHDGAQQQQAMQRVVQGVDRSAHLAEQLLLLARLDE
186475238	1.85671e+06	Burkholderia phymatum STM815	_ integral membrane sensor signal transduction histidine kinase _	5	KAFVADAAHELRTPLAAVQIQSQLVARAQDEAERSEALRDLQAGVTRATRLAEQLLALARSE
186475206	1.85668e+06	Burkholderia phymatum STM815	_ integral membrane sensor signal transduction histidine kinase _	5	QKRFIADAAHQMKTPLAGLRTQAELALRQDASAEVHRSLEQIATSSEHAARLVTQLLALARAEN
186472791	1.86013e+06	Burkholderia phymatum STM815	_ integral membrane sensor signal transduction histidine kinase _	5	SQRTFVGDAAHELRSPLAALKLQLQAAERDGSLVGSKQTFERIEGRLNRLIHLVHQLLTMAREDA
186471003	1.86232e+06	Burkholderia phymatum STM815	_ histidine kinase _	5	RAFTGDAAHELKTPLAAIKVQAQVALTARDPERQRRAMQRVVEAVDRSTHLADQLLALARLEE
186472784	1.86013e+06	Burkholderia phymatum STM815	_ histidine kinase _	5	QRRFIADAAHQLRTPLTLLDTQLQYARQHRELEPSLGEALAAMQRSNRSMVGLTNKLLLLAQAEA
186471983	1.85933e+06	Burkholderia phymatum STM815	_ integral membrane sensor signal transduction histidine kinase _	5	ERKFISDAAHELRTPLTALQLQADNLQPHIAPGNQERFRELQSGIRRSGRLIAQLLRLARADA
186472891	1.86023e+06	Burkholderia phymatum STM815	_ integral membrane sensor signal transduction histidine kinase _	5	QRRFIADAAHELRSPLAALSLQAEHLGAADNPHVARERLIRFQAALRRTVRLVEQLLALARSQHG
186473204	1.86055e+06	Burkholderia phymatum STM815	_ histidine kinase _	68	RDHVLSLVSHDLRSPLNAIHSWAYVLDRKIDAKDTTAQRALEGIRNGVDQQVKLLESIVDTTRAET
186471683	1.863e+06	Burkholderia phymatum STM815	_ PAS/PAC sensor hybrid histidine kinase _	6	GKLTGGVAHDFNNVLQVLRGNLELLQSRCARDQWTMARLGNAIEAVERGATLASQLLAFGRRQ
186474188	1.86153e+06	Burkholderia phymatum STM815	_ PAS/PAC sensor hybrid histidine kinase _	6	LGKLTGGVAHDFNNVLQVLRGNLELLGARHDDAWSRSRIGRAIEAVERGSKLASHLLAFGRQQ
186474905	YP	Burkholderia phymatum STM815	_001856375.1_ multi-sensor hybrid histidine kinase _	6	GNLTGGVAHDFNNLLQVIGGNLQLLSDDVAGDERPAQRVRNALAGVARGAKLASQLLAFGR
186473562	1.8609e+06	Burkholderia phymatum STM815	_ PAS/PAC sensor hybrid histidine kinase _	6	GKLTGGVAHDFNNVLQILRGNLELLDSRHHRDPWSRDRIYKAIDAVDRGSKLASHLLAFGRQ
186477108	1.85858e+06	Burkholderia phymatum STM815	_ histidine kinase _	6	ALGQLTGGIAHDFNNLLQVMAGYVDVLQMGIEGHAQSAVMAQSLDRIRGAVAKATTLTQQLLAFARKQ
186474208	1.86155e+06	Burkholderia phymatum STM815	_ integral membrane sensor signal transduction histidine kinase _	72	RRELVANISHDLRTPLTSLHGYLETLSMKADSLSDAERKRYLAIALAQSVKVGRLAQSLFELARLEHG
186474838	1.85631e+06	Burkholderia phymatum STM815	_ integral membrane sensor signal transduction histidine kinase _	74	GVQAATVAHEIGTPLSTIAMLTEELRDAARSDEGLKPYAADLDILDQQMTLCTSALAR
186472790	1.86013e+06	Burkholderia phymatum STM815	_ heavy metal sensor signal transduction histidine kinase _	8	MSRFTADLAHDMRTPLGNMRGATEVALARPRSADDYEALLASNLEECERLSRMIENVLFLARAEH
186471274	1.86259e+06	Burkholderia phymatum STM815	_ heavy metal sensor signal transduction histidine kinase _	8	LESFNADVAHELRTPVTILIGQTQVALTRNRAVDDLRRTLQSNLEEFERMRGIINDMLFLARADQG
186475908	1.85738e+06	Burkholderia phymatum STM815	_ PAS/PAC sensor signal transduction histidine kinase _	9	LEQFAYVASHDLQEPLRAVAGPLQLLQRRYQGQLDARAEEFITHAVDGATRMQKLIDDLLSYSRVG
187922640	1.89428e+06	Burkholderia phytofirmans PsJN	_ PAS/PAC sensor hybrid histidine kinase _	0	KDDFFAMMSHEIRTPMNGVLGLVEVLERTPLNADQGEMLGMIHESAGALLQILDDLLDYSKIEAG
187921572	1.8906e+06	Burkholderia phytofirmans PsJN	_ integral membrane sensor hybrid histidine kinase _	0	RTNFFAAMSHEIRTPLNALLGNLELFARTPGLEAHSQRLATLDLAADALRRVVNDILDFSKIDAG
187919455	1.88849e+06	Burkholderia phytofirmans PsJN	_ response regulator receiver sensor signal transduction histidine kinase _	105	MDETLAFLAHELNTPLATISLFARSVENDVAEQYDPERQREIGLAAKSMLNNAQYCLTLIS
187923285	1.89493e+06	Burkholderia phytofirmans PsJN	_ integral membrane sensor signal transduction histidine kinase _	106	GTLSAGLLHEVNNPVNFCLMAIEIAMEEPQVKDSASLQECLTDVKQGMHRIQHIVSDLKTFAY
187924591	1.89623e+06	Burkholderia phytofirmans PsJN	_ signal transduction histidine kinase, nitrogen specific, NtrB _	10	KQLIRNLAHEIKNPLGGIRGAAQLLEFELGERQRDELREYTQVIIKESDRLQTLVDRLLEPHR
187924112	1.89575e+06	Burkholderia phytofirmans PsJN	_ integral membrane sensor hybrid histidine kinase _	12	KERFFSSAYHDIQQPLAAINLFIRSARTRIRDGHAVDRDLDVIEETASDILDMFKDIQDYSELG
187919553	1.88858e+06	Burkholderia phytofirmans PsJN	_ integral membrane sensor hybrid histidine kinase _	12	AKTRFFAAASHDLRQPLHAIGLLAASLNDTAATPVQHAKTAEHIVYNVEALNQLFNQVLDLARLESG
187920523	1.88956e+06	Burkholderia phytofirmans PsJN	_ integral membrane sensor signal transduction histidine kinase _	13	LMLAGISHDIRTPLTKLRLSMAMAMPNDSDSSFVVAAESYLDQIETILQQFMDY
187923124	1.89477e+06	Burkholderia phytofirmans PsJN	_ integral membrane sensor signal transduction histidine kinase _	13	MLAGVAHDLKTPLARLRLRAEMMDEVKMRDGVVRDVDSMTHIVEQFLVFAHDGA
187925558	1.8972e+06	Burkholderia phytofirmans PsJN	_ integral membrane sensor signal transduction histidine kinase _	13	MLAGVAHDLKAPLTRLKLRASVLVAENERAGLIRDVDSLTNIVQQFLEFA
187921621	1.89065e+06	Burkholderia phytofirmans PsJN	_ integral membrane sensor signal transduction histidine kinase _	13	MLAGVAHDLRAPITRMQVRADLLPDEANRRGFLRDAESLSRIVTQFLDFARETA
187923868	1.89551e+06	Burkholderia phytofirmans PsJN	_ integral membrane sensor signal transduction histidine kinase _	13	LMLAGISHDLRTPLARLRLETEMSPSDQATKDAMVDDIEQMDMIIGRFLDYAR
187923594	1.89524e+06	Burkholderia phytofirmans PsJN	_ histidine kinase _	145	MFIYSVSHDLRAPLVNLQGFSKELIRSCDELRAAVRESSLAAQTRQRIERVVDEDIGEALHYLQTAVLRASHIIDALLHLSRVG
187923858	1.8955e+06	Burkholderia phytofirmans PsJN	_ integral membrane sensor signal transduction histidine kinase _	145	MFIYSVSHDLRSPLVNLQGFSKELQVSCDELDSVVEAAKLPEAEHRRMAHILNGEVRESLQYLRTAVTRAAAIIDALLRISRAG
187920588	1.88962e+06	Burkholderia phytofirmans PsJN	_ histidine kinase _	148	RMQITRSVVHDLRNFLNAFSIALQLIARVPAKADTALTLANRQATDMKQLVEQMVEYS
187920710	1.88974e+06	Burkholderia phytofirmans PsJN	_ histidine kinase _	148	RMQITRSVVHDLRNFLNVFSMALQLISRAPAKVETALALANRQAADMKTLVDELVEYS
187923281	1.89492e+06	Burkholderia phytofirmans PsJN	_ multi-sensor signal transduction histidine kinase _	14	GFSYTVSHDLRAPLRHIVGFGDLLRQMESERLSARGNHFVERIISSARFGGKLVDDLLAFSQMG
187922322	1.89396e+06	Burkholderia phytofirmans PsJN	_ multi-sensor signal transduction histidine kinase _	15	GEVARRLAHEIKNPLTPIQLSAERLQMKLADKLSPSDAEVLKRGATTIVNQVAAMKQMVDNFRDYAR
187924143	1.89579e+06	Burkholderia phytofirmans PsJN	_ PAS/PAC sensor signal transduction histidine kinase _	16	MGEMATAIAHELSQPLAAVRNFIEGSIRRLAQPASIDDAVWGLRSADRQAEHAASIIKSVRDY
187924569	1.89621e+06	Burkholderia phytofirmans PsJN	_ multi-sensor signal transduction histidine kinase _	16	MGEMASSLAHELNQPLAAINNYCSGTVALVKSGRTTPDNLLPVLEKTAQQAVRAGMIIKRIREFVKR
187922526	1.89417e+06	Burkholderia phytofirmans PsJN	_ histidine kinase _	18	ALGQMAAGITHELNQPLAALRGFSDNTRVLLERGDQASARENLEAIAALTERMGKITNQLK
187924828	1.89647e+06	Burkholderia phytofirmans PsJN	_ multi-sensor signal transduction histidine kinase _	1	MRRDFVANVSHELKTPLTVLSGFLETMRELPLSEAERSRYLELMEQQASRMRHIVNDLLVLAKLE
187919602	1.88863e+06	Burkholderia phytofirmans PsJN	_ integral membrane sensor hybrid histidine kinase _	200	KDAFLGMISHELRTPLHAIVSSIELLGFNYHSEADRKVIQRLETAGRHLEAQMKDLTDYARLGAG
187920085	1.88912e+06	Burkholderia phytofirmans PsJN	_ response regulator receiver sensor signal transduction histidine kinase _	219	MLMAVLSHDLRTPLGAVLASAEYLMRTAADEQSATVAARVKNSSLRMARMVDQLLNLARLQGG
187922203	1.89385e+06	Burkholderia phytofirmans PsJN	_ PAS/PAC sensor hybrid histidine kinase _	22	AKSEFLSSMSHELRTPLNAILGFAQILEMDDGLSTDQLDSIAEILKAGHHLLGLINEVLDLASIESG
187920903	1.88994e+06	Burkholderia phytofirmans PsJN	_ integral membrane sensor hybrid histidine kinase _	22	AKGEFLANMSHELRTPLNGILGYAQILERDAALSERQRERASSIRHSGEHLLTLIEDTLDFARIEAG
187924377	1.89602e+06	Burkholderia phytofirmans PsJN	_ integral membrane sensor signal transduction histidine kinase _	24	ETLGYVSHDLRAPLATITGYARQLRELADSKQVKPILAIERSVNYQLGLIDELVGYAKT
187923279	1.89492e+06	Burkholderia phytofirmans PsJN	_ PAS/PAC sensor signal transduction histidine kinase _	24	MDHFVTTVSHELRSPLSAIMSWTDLLQRAADPSHLARATSVISRNARQLSHMVDDLLDS
187923860	1.8955e+06	Burkholderia phytofirmans PsJN	_ PAS/PAC sensor hybrid histidine kinase _	24	AKDRFLAMLSHELRTPLTPVLAGASVLEMIPGLPDQARASVRMIRRNVELEARLIDDLLDLTRVAN
187921731	1.89076e+06	Burkholderia phytofirmans PsJN	_ multi-sensor hybrid histidine kinase _	25	AKTTFFSNISHEFRTPLTLMLGPLEELLARPQPGPSGNNAQTRSDIDDRALIEITHRNGLRLLKLVNALLDFSRIEAG
187919316	1.88835e+06	Burkholderia phytofirmans PsJN	_ integral membrane sensor signal transduction histidine kinase _	27	MQILAAISHDLQTPITRMRLRVDVMDDDTQGAKLRQDLQEMES
187920088	1.88912e+06	Burkholderia phytofirmans PsJN	_ multi-sensor hybrid histidine kinase _	2	KSEFLANMSHELRTPLNSSLILAKLLQQNRTGNLTEEQVRYAETIHASNSDLLVLINDILDLSKVEAG
187923675	1.89532e+06	Burkholderia phytofirmans PsJN	_ PAS sensor protein _	30	MGQLSASIAHEVKQPITATVAYASAALRWLAARPPNLDEVREALNRIVADGGRANSIVDRTRAFFKKE
187924406	1.89605e+06	Burkholderia phytofirmans PsJN	_ PAS sensor protein _	30	GQLAASIAHEVKQPIAATVANAGAALLWLSARPPDLSEARQALERIVNDGSRAGDVINRIRDLIR
187921896	1.89349e+06	Burkholderia phytofirmans PsJN	_ putative PAS/PAC sensor protein _	30	ALGELSASIAHEVGQPLAAIVTSGEACLRWLHRQPPNMEEIEGCVSHMTDQGNRAAAIVQRVRALMK
187921316	1.89035e+06	Burkholderia phytofirmans PsJN	_ integral membrane sensor signal transduction histidine kinase _	30	GELSASVAHEIGQPLGAILSNADAAGLMLRNEPEDELHAILADIRRDALRANQVVQRLRAL
187924222	1.89586e+06	Burkholderia phytofirmans PsJN	_ PAS/PAC sensor hybrid histidine kinase _	36	MRQFLATLAHELRNPLAPVRNAIGVMQLETGVSPTLARSRDLIDRQVTHLTRLVDDLLDVGRI
187919994	1.88903e+06	Burkholderia phytofirmans PsJN	_ PAS/PAC sensor hybrid histidine kinase _	36	KDEFLATLAHELRNPLAPMRNVLEILRLKEFADPQLSWSRDVFDRQLQHMTHLVDDLLEVSRITQG
187920731	1.88976e+06	Burkholderia phytofirmans PsJN	_ integral membrane sensor signal transduction histidine kinase _	4	SLGKLAAQVAHEIRNPLGAVRLKLENVLAHDGHAPNQSLTSALGQVERIETQVTSLLALT
187923308	1.89495e+06	Burkholderia phytofirmans PsJN	_ osmosensitive Kplus channel signal transduction histidine kinase _	59	RNSLLSAISHDLRTPLTTIVGFSSMLAQAPDAQPNGELVEAIHEEALRMTGIVTNLLDMARLQAG
187924171	1.89581e+06	Burkholderia phytofirmans PsJN	_ integral membrane sensor signal transduction histidine kinase _	5	QRTFIADAAHELRSPLAALKLQLQAASRDGSLKGEGQTLERVEGRVNRIIHLVQQLLTLAREDA
187924180	1.89582e+06	Burkholderia phytofirmans PsJN	_ integral membrane sensor signal transduction histidine kinase _	5	RAFTADAAHELKTPLAAIKVQAQVALAETETARQRLAMERVVQGVDRSARLAEQLLLLARLD
187925894	1.89754e+06	Burkholderia phytofirmans PsJN	_ integral membrane sensor signal transduction histidine kinase _	5	QRKFIADAAHQLRTPLTAVKLHAEQAAVARDPQQTLAAVRELRAAADRAVRLSNQLLSLARAEPG
187925239	1.89688e+06	Burkholderia phytofirmans PsJN	_ integral membrane sensor signal transduction histidine kinase _	5	KAFVADAAHELRTPLAAVQIQAQLVARAKDDSGRSEALADLQAGVTRATRLAEQLLALARSE
187925270	1.89691e+06	Burkholderia phytofirmans PsJN	_ integral membrane sensor signal transduction histidine kinase _	5	QKRFIADAAHQMKTPLAGLRTQAELALRQDVSAEVHRSLEQIATSSEHAARLVTQLLALARAEN
187918762	1.88779e+06	Burkholderia phytofirmans PsJN	_ histidine kinase _	5	QRRFIADAAHQLRTPLTLLGTQLQFARQQDGLNPALDEALAAMHRSNRSMVGLTNKLLLLAQAEA
187918764	1.8878e+06	Burkholderia phytofirmans PsJN	_ integral membrane sensor signal transduction histidine kinase _	5	QRQFISDAAHQMRTPLTLLVAQIQFARQRENRDAPLAEALAGMHKSSRKLTTLTDKLLLLAQAES
187918888	1.88792e+06	Burkholderia phytofirmans PsJN	_ integral membrane sensor signal transduction histidine kinase _	5	ERKFISDAAHELRTPLTALQLQADNLQRDVMPSNQERFRALQGGIARSSNLISQLLRLARADA
187920453	1.88949e+06	Burkholderia phytofirmans PsJN	_ histidine kinase _	63	KNEFLAMLAHELRNPLAAISLSLQLAQQSGKEAHEKTYAVIGRQTAQLSRMVNDLLDVSRITRG
187921462	1.89049e+06	Burkholderia phytofirmans PsJN	_ histidine kinase _	68	RDHVLSLVSHDLRGPLNAIHSWAYVLERKLDASDPNSQRAVIGIRNGVDQQVKLLETIVDATRAET
187921258	1.89029e+06	Burkholderia phytofirmans PsJN	_ histidine kinase _	6	ALGQLTGGIAHDFNNLLNVIMVNAELIARVSSDERLRGMAATVKRATQRGAKLTGQLLTFSRN
187921731	YP	Burkholderia phytofirmans PsJN	_001890763.1_ multi-sensor hybrid histidine kinase _	6	GKLTGGVAHDFNNLLQVIGGNLQLLAKDVAGSEKPEQRVRNALAGVARGANLASQLLA
187919982	1.88901e+06	Burkholderia phytofirmans PsJN	_ integral membrane sensor hybrid histidine kinase _	6	LGNLVANVAHDFNNLLMVVSANTELARLKRFNNVEKEVLAVERATASAESLTRRLL
187919208	1.88824e+06	Burkholderia phytofirmans PsJN	_ integral membrane sensor signal transduction histidine kinase _	72	RRELIANISHDLRTPLTSLHGYLETLSLKSDTLGETERKRYLAIALAQSVKVGRLAQALFELARLEHG
187922347	1.89399e+06	Burkholderia phytofirmans PsJN	_ integral membrane sensor signal transduction histidine kinase _	74	GVQAATVAHEIGTPLSTIAMLSEELRDAARSDKGLAPYSADLELLEQQMTLCTSALARLRSRAS
187919637	1.88867e+06	Burkholderia phytofirmans PsJN	_ heavy metal sensor signal transduction histidine kinase _	8	LSQFSADLAHEIRTPVGALIGQTQVTLARIREPDEYQQVLESNLEELSRLSHIAENILFLAHADH
187919921	1.88895e+06	Burkholderia phytofirmans PsJN	_ heavy metal sensor signal transduction histidine kinase _	8	LSRFTADLAHDMRTPLSNMRGAAEVALARPRSVDEYEALLASNLEECDRLSRMIESVLFLARAEH
187920546	1.88958e+06	Burkholderia phytofirmans PsJN	_ heavy metal sensor signal transduction histidine kinase _	8	LESFNADVAHELRTPVTILIGQTEVALTRNRSVDDLRHTLQSNLEEYERMRAIINDMLFLARADQG
187923505	1.89515e+06	Burkholderia phytofirmans PsJN	_ heavy metal sensor signal transduction histidine kinase _	8	LTQFSSDLAHDMRTPLTNLLAEAQVALSQPRSADEYRSVIESSVDECQRLARLIDSMLFLARADS
187919105	1.88814e+06	Burkholderia phytofirmans PsJN	_ heavy metal sensor signal transduction histidine kinase _	8	LSQFSSNLAHDMRTPLTNLLAAAQVALSQRRSAEDYRDVIESSVDEYRRLSHMIEDMLFLARSDQ
126452082	1.06591e+06	Burkholderia pseudomallei 1106a	_ response regulator/sensor histidine kinase _	0	LATASHELRAPVNGMLALVELVRQGLLAPEQQRLLGLVQDSGQSLARVLNDILDHASIEAG
126455824	1.0742e+06	Burkholderia pseudomallei 1106a	_ response regulator/sensor histidine kinase _	0	AKSTFLATMSHEIRTPLNAIIGNLELLRRSPLSEQQSERLHVVESCSNALLHIINDILDLSKVESG
126454519	1.06634e+06	Burkholderia pseudomallei 1106a	_ sensor histidine kinase/response regulator _	0	KVAFFASMSHEIRTPLSSLVGNIELIARGPLAPEQQARVKAMETSARGLMQIVNDVLDFSKID
126452141	1.06508e+06	Burkholderia pseudomallei 1106a	_ sensory box histidine kinase/response regulator _	108	KNAFLGMVSHELRTPLQAICGSIEVLLARPQSEANMKTIKRLQNSAASLEAQVKDLTDYIKL
126453742	1.06694e+06	Burkholderia pseudomallei 1106a	_ nitrogen regulation protein NR_II_ _	10	KQLIRNLAHEIKNPLGGIRGAAQLLEFELGERERDELREYTQVIIKESDRLQTLVDRLLEPHR
126456185	1.07657e+06	Burkholderia pseudomallei 1106a	_ response regulator/sensor histidine kinase _	136	RDEVLDFLSHDMRTPQTSILALLDVYRNEHGAMPPILERIETHARRALALADGFIHLTRAQS
126456548	1.07706e+06	Burkholderia pseudomallei 1106a	_ sensory box histidine kinase/response regulator _	137	KDELLATVSHELRTPLNVIYGWIEVLRNPVDGALQQQAIDAIDRSARSLSRMVGDILDASSLATG
126451976	1.06666e+06	Burkholderia pseudomallei 1106a	_ sensor histidine kinase RisS _	13	LMLAGISHDLRTPLARLRLETEMSPSDQATKDAMVDDIEQMDRIIAAFIDYARP
126453072	1.06538e+06	Burkholderia pseudomallei 1106a	_ sensor histidine kinase _	13	MLAGVAHDLRTPLARMRLRAEMMDDARLRDGVVRDVDSMTHIVDQFLVFAHGDA
126453271	1.06445e+06	Burkholderia pseudomallei 1106a	_ sensor histidine kinase _	15	GEVARRLAHEIKNPLTPIQLSAERLQMKLSDKLSQPDADVLKRGATTIVNQVAAMKRMVDDFRDYAR
126452425	1.06692e+06	Burkholderia pseudomallei 1106a	_ sensory box histidine kinase _	16	MGEMASSIAHELNQPLAAINNYCSGTLALVKSGRASPETLAPALEKTAQQALRAGMIVKRIREFVKR
126451792	1.06476e+06	Burkholderia pseudomallei 1106a	_ C4-dicarboxylate transport sensor histidine kinase DctB _	18	ALGQMAAGITHELNQPLAALRSFSDNTRVLLDRGEQAAARENLEAIAALTERMGKITNQLK
126456247	1.07413e+06	Burkholderia pseudomallei 1106a	_ C4-dicarboxylate transport sensor kinase _	18	ALGQMAAGITHELNQPLAAIMTLSSNAVRMAALGRSADLTRNLELVNDLAGRMGKIVAHMKGFARHES
126452317	1.06579e+06	Burkholderia pseudomallei 1106a	_ phosphate regulon sensor protein PhoR _	1	MRRDFVANVSHELKTPLTVLSGFLETMRELPLSDDERARYLELMEQQASRMRHIVTDLLVLAKLEG
126458546	1.07488e+06	Burkholderia pseudomallei 1106a	_ sensor histidine kinase _	28	QRDLTNGISHELRTPLARVRFALESLREPGSAAEYQNAIDSIEQDVSELDELIDMSLTYARLE
126456404	1.07497e+06	Burkholderia pseudomallei 1106a	_ sensor histidine kinase _	28	QREMMHGISHELKTPLARLEFGLALLSSPDAPERMRERQAALRRDVRELDELVTELLTIGRLEQG
126457086	1.07601e+06	Burkholderia pseudomallei 1106a	_ sensor histidine kinase _	48	RSFTANSAHELRTPIAAALAQTQRLIAEAPAEPLRERARRVEGALHTLSRVSEQLMQLAKAEDG
126453510	1.06553e+06	Burkholderia pseudomallei 1106a	_ sensor histidine kinase KdpD _	59	RNSLLSAISHDLRTPLTAIVGLSSMLANARGATREGSPAREDELVDAIHDEALRMTGIVTNLLDMARLQAG
126454842	1.0683e+06	Burkholderia pseudomallei 1106a	_ sensor histidine kinase _	5	QRKFIADAAHQLRTPLTAIKLHAEQAAVARDPQQALTAVRELRSAADRAVRLSNQLLSLARAEPG
126456542	1.0749e+06	Burkholderia pseudomallei 1106a	_ sensor histidine kinase _	5	QRHFIADAAHELRTPIMGLSIQTQLLQRTASADERARILAQIQAGTTRLSHLAEQLLTLARLEP
126454999	1.06509e+06	Burkholderia pseudomallei 1106a	_ sensor histidine kinase _	5	QKRFIADAAHQMKTPLAGLRTQAEFALRHEVNADVARSLEQIATSSEQAARLVTQLLALARAEN
126451567	1.06513e+06	Burkholderia pseudomallei 1106a	_ sensor histidine kinase _	5	KAFVADAAHELRTPLAAVQIQAQLVARAQDDVSRREAIVDLQSGVTRATRLAEQLLALARAEPG
126456245	1.07499e+06	Burkholderia pseudomallei 1106a	_ sensor histidine kinase _	5	ARRRFFADAAHQLKTPLAAAQAGVELALRPAERERVSVHLRRVNGAVRQAAKIVQQLLSLSRLES
126457054	1.07647e+06	Burkholderia pseudomallei 1106a	_ putative sensor histidine kinase _	68	LSVASHDLRSPLNAMHSWAYVLERRLTASDENLARALDGIRIGIEQQTKLLETTIDAPRAET
126453480	1.06448e+06	Burkholderia pseudomallei 1106a	_ sensor histidine kinase _	74	GVQAATVAHEMGTPLSTIAMLTEELREAARTDAGLARYDADLKVLEEQMSQCTSALARLRSRAS
126457407	1.07516e+06	Burkholderia pseudomallei 1106a	_ sensor histidine kinase _	7	GQLAAGIAHEINNPVGFVLSNVNTLGGYLGALIAHAHAVERLVAERQPQLAPALAELARGADLDYLCEDAPALVGESKEGLARVRKIVVDLRDFSRVDS
126454746	1.06504e+06	Burkholderia pseudomallei 1106a	_ sensor histidine kinase _	7	IGQLAAGVAHEINNPIGFVNANLNTLRSWVQGLLDVIAVQEALTGTLAADARAPLAAVARDIDLDYVRGDILALIDESIDGAMRVRRIVCDLRDFSR
126457101	1.07626e+06	Burkholderia pseudomallei 1106a	_ sensor histidine kinase _	7	IGQLAAGVAHEINNPIGFVDSNLRTLKTWVRQLLDVMAIEDALIADCGDAALARLRAAHAEVDLDYLRGDIGTLIDESIEGASRVRRIVQDLRDFSRAGS
126457450	1.07675e+06	Burkholderia pseudomallei 1106a	_ heavy metal sensor histidine kinase _	8	EYSSDLAHDIRTPLTNLLAEAQVALSQRRSVDEYRQVIESSVEEYQRLARMVDDMLFLARAD
126457015	1.07547e+06	Burkholderia pseudomallei 1106a	_ sensor histidine kinase IrlS _	8	LSQFSSNLAHDMRTPLTNLLAEAQVALSKPRTADEYRDVIESSIDEYQRLSRMIEDMLFLARSDN
126454126	1.06433e+06	Burkholderia pseudomallei 1106a	_ sensor histidine kinase _	99	QRRFIADAAHQLRTPIAVIDTQIQCARQRENGDAALAALLASMQRSSRRMADVTDKLLLLAHAEA
126455985	1.07588e+06	Burkholderia pseudomallei 1106a	_ sensory box histidine kinase _	9	LEQFAYVASHDLQEPLRAVAGPLQLLQRRYQGQLDARADEFIGHAVDGATRMQSLIDDLLSYSRVG
83720083	443190	Burkholderia thailandensis E264	_ sensor histidine kinase/response regulator _	0	LATASHELRAPVNGMLALVELVRQGLLAPEQQRLLSLVQDSGQSLARVLNDILDHASIEAG
83718073	438346	Burkholderia thailandensis E264	_ sensor protein evgS _	0	KSRFIAVMSHEIRTPLNAIVSAIDLLSRAKLGPMEKQLADTAVKASASLVGMLDDVLDISKLHA
83717305	438343	Burkholderia thailandensis E264	_ two-component system sensor protein _	0	AKSTFLATMSHEIRTPLNAIIGNLELLRRSQLSNQQSERLQVVESCSNALLHIINDILDLSKVESG
83720834	441190	Burkholderia thailandensis E264	_ MmoS _	108	KNAFLGMVSHELRTPLQAICGSIEVLLARPQSDANMKTIKRLQNSAASLEAQVKDLTDYIKL
83720659	442376	Burkholderia thailandensis E264	_ nitrogen regulation protein _	10	KQLIRNLAHEIKNPLGGIRGAAQLLEFELGERERDELREYTQVIIKESDRLQTLVDRLLEPHR
83717649	438700	Burkholderia thailandensis E264	_ sensor histidine kinase/response regulator _	136	RDEVLDFLSHDMRTPQTSILALLDVYRNEHGEMPPILERIETHARRALALADGFIHLTRAQS
83720306	442617	Burkholderia thailandensis E264	_ sensor histidine kinase RisS _	13	LMLAGISHDLRTPLARLRLETEMSPSDQATKDAMVDDIEQMDRIIAAFIDYARP
83718879	441450	Burkholderia thailandensis E264	_ osmolarity sensor protein EnvZ _	13	MLAGVAHDLRTPLARMRLRAEMMDDARLRDGVVRDVDSMTHIVDQFLVFAH
83720407	440693	Burkholderia thailandensis E264	_ nitrogen regulation protein NtrY _	15	GEVARRLAHEIKNPLTPIQLSAERLQMKLSDKLSQPDADVLKRGATTIVNQVAAMKRMVDDFRDYAR
83717193	438525	Burkholderia thailandensis E264	_ sensory box histidine kinase _	16	MGEMAAAIAHELSQPLAAVRNFIEGAIRRLGQPGATDDIVWGLRSADRQAEHAALIIKSVRE
83720581	442393	Burkholderia thailandensis E264	_ sensory box histidine kinase _	16	MGEMASSIAHELNQPLAAINNYCSGTLALVKSGRASPETLAPALEKTAQQALRAGMIVKRIREFVKR
83721206	440958	Burkholderia thailandensis E264	_ C4-dicarboxylate transport sensor protein _	18	ALGQMAAGITHELNQPLAALRSFSDNTRVLLDRGEQAAARENLEAIAALTERMGKITNQLK
83720326	443279	Burkholderia thailandensis E264	_ histidine protein kinase PhoR _	1	MRRDFVANVSHELKTPLTVLSGFLETMRELPLSDDERARYLELMEQQASRMRHIVTDLLVLAKLEG
83717165	439976	Burkholderia thailandensis E264	_ sensor histidine kinase _	28	QRDLTNGISHELRTPLARVRFALESLREPGSAAEYQNAIDSIEQDVTELDELIDMSLTYARLE
83717354	439934	Burkholderia thailandensis E264	_ sensor histidine kinase _	28	QREMMHGISHELKTPLARLEFGLALLASPDGAERMQERQEALRRDVRELDELVTELLTIGRLEQG
83716897	439101	Burkholderia thailandensis E264	_ sensor histidine kinase _	48	RSFTANSAHELRTPIAAALAQTQRLIAEAPSDPLRERAQRVEGALHTLSRVSEQLMQLAKAEDG
83718958	441578	Burkholderia thailandensis E264	_ two-component system, sensor kinase protein KdpD _	59	RNSLLSAISHDLRTPLTAIVGLSSMLANARGGGSSAREDELVESIHDEALRMTGIVTNLLDMARLQAG
83719707	443832	Burkholderia thailandensis E264	_ sensor histidine kinase _	5	QRKFIADAAHQLRTPLTAIKLHAEQAAVARDPQQALTAVRELRSAADRAVRLSNQLLSLARAEPG
83721403	441230	Burkholderia thailandensis E264	_ sensor histidine kinase _	5	KAFVADAAHELRTPLAAVQIQAQLVARAQDDASRREAIVDLQSGVTRATRLAEQLLALARAEPG
83719031	441197	Burkholderia thailandensis E264	_ sensor histidine kinase _	5	QKRFIADAAHQMKTPLAGLRTQAEFALRHEVPDDVARSLEQIATSSGQAARLVTQLLALARAEN
83717352	439917	Burkholderia thailandensis E264	_ sensor histidine kinase _	5	ARRRFFADAAHQLKTPLAAAQAGVELALRPAERERVNVHLRRVNGAVRQAAKIVQQLLSLSRLES
83717654	439960	Burkholderia thailandensis E264	_ sensor histidine kinase _	5	QRDFIADAAHELRTPIMGLSIQTQLLQRTASADERARILAQIQAGTTRLSHLAEQLLTLARLEP
83717830	438785	Burkholderia thailandensis E264	_ sensor histidine kinase _	68	LSAASHDLRSPLNAMQSWAYVLERRLAASDDSVTRALDGIRIGIEQQTKLLEAVVDAPRAET
83716927	439385	Burkholderia thailandensis E264	_ sensor histidine kinase _	70	AFTGNVSHELRTPLTVIKTSCELLEHDASISAKSRARVRQIERAADGMKDLVDALLLLAREKS
83719135	440720	Burkholderia thailandensis E264	_ sensor histidine kinase _	74	GVQAATVAHEMGTPLSTIAMLTEELREAARTDAGLARYDADLKVLEEQMSQCTSALARLRSRAS
83716845	439783	Burkholderia thailandensis E264	_ sensor histidine kinase _	7	GQLAAGIAHEINNPVGFVLSNVNTLGGYLAALIAHAHAVGRLVAERQPQLAPSLAELAREADLDYLCEDAPALVDESKEGLARVRKIVVDLRDFSRVDS
83717824	438930	Burkholderia thailandensis E264	_ sensory box sensor histidine kinase _	7	IGQLAAGVAHEINNPIGFVDSNLRMLKTWVRQLLDVMALEDAMIADAGGDARARLRAAHEEVDLDYLRGDIGTLIDESIEGASRVRRIVQDLRDFSRAGS
83718882	441171	Burkholderia thailandensis E264	_ sensor histidine kinase _	7	IGQLAAGVAHEINNPIGFVNANLNTLKSWVAGLLDVIAVQEALTSTLGPDARAPLAAVARDVDLDYVRGDIIALIDESIDGAMRVRRIVCDLRDFSR
83717886	438575	Burkholderia thailandensis E264	_ sensor protein irlS _	8	EYSSDLAHDMRTPLTNLLAEAQVALSQRRSVDEYRQVIESSVEEYQRLARMVDDMLFLARAD
83717082	439573	Burkholderia thailandensis E264	_ sensor protein irlS _	8	LSQFSSNLAHDMRTPLTNLLAEAQVALSKPRTADEYRDVIESSIDEYQRLSRMIEDMLFLARSDN
83718780	440598	Burkholderia thailandensis E264	_ sensor histidine kinase _	99	QRRFIADAAHQLRTPIAVIDTQIQCARQREDGDAALAALLASMQRSSRRMADVTDKLLLLAHAEA
[truncated: 7,907 more rows]
