# Supplementary material for: Predicting Inter-Species Cross-Talk in Two-Component Signalling Systems
Source: PLoS One. 2012 May 22;7(5):e37737. doi: 10.1371/journal.pone.0037737 (PMC3358273; doi:10.1371/journal.pone.0037737)
Supplement: Table S4 — Probability. (XLS) [file pone.0037737.s006.xls]

## Sheet: Probability.xls
#HK_index	RR_index	Frequency	Percentage_HK	Percentage_RR
0	0	655	72.46	87.1
0	1	1	0.11	0.16
0	2	0	0	0
0	3	2	0.22	13.33
0	4	5	0.55	2.89
0	5	2	0.22	28.57
0	6	0	0	0
0	7	7	0.77	41.18
0	8	2	0.22	2.67
0	9	1	0.11	0.56
0	10	0	0	0
0	11	0	0	0
0	12	0	0	0
0	13	0	0	0
0	14	0	0	0
0	15	1	0.11	0.78
0	16	0	0	0
0	17	0	0	0
0	18	0	0	0
0	19	0	0	0
0	20	0	0	0
0	21	0	0	0
0	22	0	0	0
0	23	0	0	0
0	24	0	0	0
0	25	0	0	0
0	26	0	0	0
0	27	0	0	0
0	28	0	0	0
0	29	0	0	0
0	30	0	0	0
0	31	4	0.44	9.09
0	32	0	0	0
0	33	1	0.11	9.09
0	34	0	0	0
0	35	0	0	0
0	36	0	0	0
0	37	0	0	0
0	38	0	0	0
0	39	0	0	0
0	40	0	0	0
0	41	0	0	0
0	42	0	0	0
0	43	3	0.33	50
0	44	0	0	0
0	45	0	0	0
0	46	0	0	0
0	47	0	0	0
0	48	1	0.11	2.13
0	49	0	0	0
0	50	1	0.11	11.11
0	51	0	0	0
0	52	53	5.86	98.15
0	53	0	0	0
0	54	0	0	0
0	55	0	0	0
0	56	1	0.11	3.12
0	57	0	0	0
0	58	0	0	0
0	59	0	0	0
0	60	0	0	0
0	61	1	0.11	16.67
0	62	0	0	0
0	63	0	0	0
0	64	46	5.09	100
0	65	0	0	0
0	66	2	0.22	7.69
0	67	0	0	0
0	68	0	0	0
0	69	2	0.22	7.14
0	70	0	0	0
0	71	0	0	0
0	72	12	1.33	54.55
0	73	0	0	0
0	74	0	0	0
0	75	0	0	0
0	76	0	0	0
0	77	0	0	0
0	78	0	0	0
0	79	0	0	0
0	80	0	0	0
0	81	0	0	0
0	82	1	0.11	6.25
0	83	0	0	0
0	84	0	0	0
0	85	1	0.11	20
0	86	22	2.43	100
0	87	0	0	0
0	88	0	0	0
0	89	0	0	0
0	90	0	0	0
0	91	0	0	0
0	92	0	0	0
0	93	0	0	0
0	94	0	0	0
0	95	0	0	0
0	96	0	0	0
0	97	0	0	0
0	98	0	0	0
0	99	1	0.11	7.69
0	100	0	0	0
0	101	0	0	0
0	102	0	0	0
0	103	0	0	0
0	104	0	0	0
0	105	0	0	0
0	106	0	0	0
0	107	0	0	0
0	108	0	0	0
0	109	0	0	0
0	110	0	0	0
0	111	0	0	0
0	112	0	0	0
0	113	0	0	0
0	114	0	0	0
0	115	0	0	0
0	116	0	0	0
0	117	2	0.22	100
0	118	0	0	0
0	119	0	0	0
0	120	0	0	0
0	121	3	0.33	30
0	122	0	0	0
0	123	0	0	0
0	124	8	0.88	100
0	125	0	0	0
0	126	0	0	0
0	127	0	0	0
0	128	0	0	0
0	129	0	0	0
0	130	0	0	0
0	131	0	0	0
0	132	0	0	0
0	133	0	0	0
0	134	0	0	0
0	135	0	0	0
0	136	0	0	0
0	137	0	0	0
0	138	0	0	0
0	139	0	0	0
0	140	0	0	0
0	141	0	0	0
0	142	0	0	0
0	143	0	0	0
0	144	0	0	0
0	145	0	0	0
0	146	0	0	0
0	147	0	0	0
0	148	0	0	0
0	149	0	0	0
0	150	0	0	0
0	151	0	0	0
0	152	0	0	0
0	153	0	0	0
0	154	0	0	0
0	155	0	0	0
0	156	0	0	0
0	157	0	0	0
0	158	11	1.22	100
0	159	0	0	0
0	160	11	1.22	100
0	161	0	0	0
0	162	0	0	0
0	163	0	0	0
0	164	0	0	0
0	165	0	0	0
0	166	0	0	0
0	167	0	0	0
0	168	0	0	0
0	169	0	0	0
0	170	1	0.11	100
0	171	0	0	0
0	172	0	0	0
0	173	0	0	0
0	174	0	0	0
0	175	0	0	0
0	176	0	0	0
0	177	8	0.88	100
0	178	0	0	0
0	179	0	0	0
0	180	0	0	0
0	181	0	0	0
0	182	0	0	0
0	183	0	0	0
0	184	0	0	0
0	185	0	0	0
0	186	0	0	0
0	187	0	0	0
0	188	0	0	0
0	189	0	0	0
0	190	0	0	0
0	191	0	0	0
0	192	0	0	0
0	193	0	0	0
0	194	0	0	0
0	195	0	0	0
0	196	0	0	0
0	197	0	0	0
0	198	0	0	0
0	199	0	0	0
0	200	0	0	0
0	201	3	0.33	100
0	202	6	0.66	85.71
0	203	0	0	0
0	204	0	0	0
0	205	0	0	0
0	206	7	0.77	100
0	207	0	0	0
0	208	0	0	0
0	209	0	0	0
0	210	0	0	0
0	211	0	0	0
0	212	0	0	0
0	213	0	0	0
0	214	0	0	0
0	215	0	0	0
0	216	0	0	0
0	217	0	0	0
0	218	0	0	0
0	219	0	0	0
0	220	0	0	0
0	221	0	0	0
0	222	0	0	0
0	223	0	0	0
0	224	0	0	0
0	225	0	0	0
0	226	0	0	0
0	227	0	0	0
0	228	0	0	0
0	229	0	0	0
0	230	0	0	0
0	231	0	0	0
0	232	0	0	0
0	233	0	0	0
0	234	0	0	0
0	235	0	0	0
0	236	2	0.22	100
0	237	0	0	0
0	238	0	0	0
0	239	0	0	0
0	240	0	0	0
0	241	0	0	0
0	242	0	0	0
0	243	0	0	0
0	244	0	0	0
0	245	0	0	0
0	246	0	0	0
0	247	0	0	0
0	248	0	0	0
0	249	1	0.11	100
0	250	0	0	0
0	251	0	0	0
0	252	0	0	0
0	253	0	0	0
0	254	0	0	0
0	255	0	0	0
0	256	0	0	0
0	257	0	0	0
0	258	0	0	0
0	259	0	0	0
0	260	0	0	0
0	261	0	0	0
0	262	0	0	0
0	263	0	0	0
0	264	0	0	0
0	265	0	0	0
0	266	0	0	0
0	267	0	0	0
0	268	0	0	0
0	269	1	0.11	100
0	270	0	0	0
0	271	0	0	0
0	272	0	0	0
0	273	0	0	0
0	274	0	0	0
0	275	0	0	0
0	276	0	0	0
0	277	0	0	0
0	278	0	0	0
0	279	0	0	0
0	280	0	0	0
0	281	0	0	0
0	282	0	0	0
0	283	0	0	0
0	284	0	0	0
0	285	0	0	0
0	286	0	0	0
0	287	0	0	0
0	288	0	0	0
0	289	0	0	0
0	290	0	0	0
0	291	0	0	0
0	292	0	0	0
0	293	0	0	0
0	294	0	0	0
0	295	0	0	0
0	296	0	0	0
0	297	0	0	0
0	298	0	0	0
0	299	0	0	0
0	300	0	0	0
0	301	0	0	0
0	302	0	0	0
0	303	0	0	0
0	304	0	0	0
0	305	0	0	0
0	306	0	0	0
0	307	0	0	0
0	308	0	0	0
0	309	0	0	0
0	310	0	0	0
0	311	0	0	0
0	312	0	0	0
0	313	0	0	0
0	314	0	0	0
0	315	0	0	0
0	316	0	0	0
0	317	0	0	0
0	318	0	0	0
0	319	0	0	0
0	320	0	0	0
0	321	0	0	0
0	322	0	0	0
0	323	0	0	0
0	324	0	0	0
0	325	0	0	0
0	326	0	0	0
0	327	0	0	0
0	328	0	0	0
0	329	0	0	0
0	330	0	0	0
0	331	0	0	0
0	332	0	0	0
0	333	0	0	0
0	334	0	0	0
0	335	0	0	0
0	336	0	0	0
0	337	0	0	0
0	338	0	0	0
0	339	0	0	0
0	340	0	0	0
0	341	0	0	0
0	342	0	0	0
0	343	0	0	0
0	344	0	0	0
0	345	0	0	0
0	346	4	0.44	100
0	347	0	0	0
0	348	0	0	0
0	349	0	0	0
0	350	0	0	0
0	351	0	0	0
0	352	0	0	0
0	353	0	0	0
0	354	0	0	0
0	355	0	0	0
0	356	0	0	0
0	357	0	0	0
0	358	0	0	0
0	359	0	0	0
0	360	0	0	0
0	361	0	0	0
0	362	0	0	0
0	363	0	0	0
0	364	0	0	0
0	365	0	0	0
0	366	0	0	0
0	367	0	0	0
0	368	0	0	0
0	369	0	0	0
0	370	0	0	0
0	371	0	0	0
0	372	0	0	0
0	373	0	0	0
0	374	0	0	0
0	375	0	0	0
0	376	0	0	0
0	377	0	0	0
0	378	0	0	0
0	379	0	0	0
0	380	0	0	0
0	381	0	0	0
0	382	0	0	0
0	383	0	0	0
0	384	0	0	0
0	385	0	0	0
0	386	0	0	0
0	387	0	0	0
0	388	0	0	0
0	389	0	0	0
0	390	0	0	0
0	391	0	0	0
0	392	0	0	0
0	393	2	0.22	100
0	394	0	0	0
0	395	0	0	0
0	396	0	0	0
0	397	3	0.33	100
0	398	0	0	0
0	399	0	0	0
0	400	0	0	0
0	401	0	0	0
0	402	0	0	0
0	403	0	0	0
0	404	0	0	0
0	405	0	0	0
0	406	0	0	0
0	407	0	0	0
0	408	1	0.11	50
0	409	0	0	0
0	410	0	0	0
0	411	0	0	0
0	412	0	0	0
0	413	0	0	0
0	414	0	0	0
0	415	0	0	0
0	416	0	0	0
0	417	0	0	0
0	418	0	0	0
0	419	0	0	0
0	420	0	0	0
0	421	0	0	0
0	422	0	0	0
0	423	0	0	0
0	424	0	0	0
0	425	2	0.22	100
1	0	3	0.93	0.4
1	1	202	62.54	32.37
1	2	2	0.62	22.22
1	3	0	0	0
1	4	1	0.31	0.58
1	5	0	0	0
1	6	0	0	0
1	7	0	0	0
1	8	1	0.31	1.33
1	9	0	0	0
1	10	0	0	0
1	11	2	0.62	1.35
1	12	61	18.89	60.4
1	13	0	0	0
1	14	0	0	0
1	15	0	0	0
1	16	0	0	0
1	17	0	0	0
1	18	0	0	0
1	19	0	0	0
1	20	0	0	0
1	21	0	0	0
1	22	0	0	0
1	23	0	0	0
1	24	0	0	0
1	25	0	0	0
1	26	0	0	0
1	27	6	1.86	8.33
1	28	0	0	0
1	29	0	0	0
1	30	0	0	0
1	31	1	0.31	2.27
1	32	0	0	0
1	33	0	0	0
1	34	0	0	0
1	35	5	1.55	20.83
1	36	0	0	0
1	37	0	0	0
1	38	0	0	0
1	39	0	0	0
1	40	0	0	0
1	41	0	0	0
1	42	0	0	0
1	43	1	0.31	16.67
1	44	0	0	0
1	45	0	0	0
1	46	1	0.31	20
1	47	0	0	0
1	48	0	0	0
1	49	0	0	0
1	50	0	0	0
1	51	0	0	0
1	52	0	0	0
1	53	0	0	0
1	54	0	0	0
1	55	0	0	0
1	56	1	0.31	3.12
1	57	0	0	0
1	58	0	0	0
1	59	0	0	0
1	60	0	0	0
1	61	0	0	0
1	62	0	0	0
1	63	12	3.72	54.55
1	64	0	0	0
1	65	0	0	0
1	66	0	0	0
1	67	0	0	0
1	68	0	0	0
1	69	0	0	0
1	70	0	0	0
1	71	0	0	0
1	72	0	0	0
1	73	0	0	0
1	74	0	0	0
1	75	0	0	0
1	76	0	0	0
1	77	0	0	0
1	78	0	0	0
1	79	0	0	0
1	80	0	0	0
1	81	0	0	0
1	82	0	0	0
1	83	0	0	0
1	84	0	0	0
1	85	0	0	0
1	86	0	0	0
1	87	0	0	0
1	88	0	0	0
1	89	0	0	0
1	90	0	0	0
1	91	0	0	0
1	92	1	0.31	10
1	93	0	0	0
1	94	0	0	0
1	95	0	0	0
1	96	0	0	0
1	97	0	0	0
1	98	0	0	0
1	99	0	0	0
1	100	0	0	0
1	101	0	0	0
1	102	0	0	0
1	103	0	0	0
1	104	0	0	0
1	105	0	0	0
1	106	0	0	0
1	107	0	0	0
1	108	0	0	0
1	109	0	0	0
1	110	1	0.31	14.29
1	111	0	0	0
1	112	0	0	0
1	113	0	0	0
1	114	0	0	0
1	115	0	0	0
1	116	0	0	0
1	117	0	0	0
1	118	0	0	0
1	119	0	0	0
1	120	0	0	0
1	121	0	0	0
1	122	0	0	0
1	123	0	0	0
1	124	0	0	0
1	125	0	0	0
1	126	0	0	0
1	127	0	0	0
1	128	0	0	0
1	129	0	0	0
1	130	0	0	0
1	131	0	0	0
1	132	1	0.31	11.11
1	133	0	0	0
1	134	0	0	0
1	135	0	0	0
1	136	0	0	0
1	137	0	0	0
1	138	5	1.55	45.45
1	139	0	0	0
1	140	0	0	0
1	141	0	0	0
1	142	0	0	0
1	143	0	0	0
1	144	0	0	0
1	145	0	0	0
1	146	0	0	0
1	147	0	0	0
1	148	0	0	0
1	149	0	0	0
1	150	0	0	0
1	151	0	0	0
1	152	0	0	0
1	153	0	0	0
1	154	0	0	0
1	155	0	0	0
1	156	0	0	0
1	157	0	0	0
1	158	0	0	0
1	159	0	0	0
1	160	0	0	0
1	161	0	0	0
1	162	0	0	0
1	163	0	0	0
1	164	0	0	0
1	165	0	0	0
1	166	0	0	0
1	167	0	0	0
1	168	0	0	0
1	169	0	0	0
1	170	0	0	0
1	171	0	0	0
1	172	1	0.31	7.14
1	173	0	0	0
1	174	0	0	0
1	175	0	0	0
1	176	0	0	0
1	177	0	0	0
1	178	0	0	0
1	179	0	0	0
1	180	0	0	0
1	181	0	0	0
1	182	0	0	0
1	183	0	0	0
1	184	0	0	0
1	185	0	0	0
1	186	0	0	0
1	187	0	0	0
1	188	0	0	0
1	189	0	0	0
1	190	0	0	0
1	191	0	0	0
1	192	1	0.31	100
1	193	0	0	0
1	194	0	0	0
1	195	0	0	0
1	196	0	0	0
1	197	0	0	0
1	198	0	0	0
1	199	0	0	0
1	200	0	0	0
1	201	0	0	0
1	202	0	0	0
1	203	0	0	0
1	204	0	0	0
1	205	0	0	0
1	206	0	0	0
1	207	0	0	0
1	208	0	0	0
1	209	0	0	0
1	210	0	0	0
1	211	0	0	0
1	212	0	0	0
1	213	0	0	0
1	214	0	0	0
1	215	0	0	0
1	216	0	0	0
1	217	0	0	0
1	218	0	0	0
1	219	0	0	0
1	220	0	0	0
1	221	0	0	0
1	222	0	0	0
1	223	0	0	0
1	224	0	0	0
1	225	0	0	0
1	226	0	0	0
1	227	0	0	0
1	228	0	0	0
1	229	0	0	0
1	230	0	0	0
1	231	0	0	0
1	232	0	0	0
1	233	0	0	0
1	234	0	0	0
1	235	0	0	0
1	236	0	0	0
1	237	0	0	0
1	238	0	0	0
1	239	0	0	0
1	240	0	0	0
1	241	0	0	0
1	242	0	0	0
1	243	0	0	0
1	244	0	0	0
1	245	0	0	0
1	246	0	0	0
1	247	0	0	0
1	248	0	0	0
1	249	0	0	0
1	250	0	0	0
1	251	0	0	0
1	252	0	0	0
1	253	0	0	0
1	254	1	0.31	33.33
1	255	0	0	0
1	256	0	0	0
1	257	1	0.31	100
1	258	0	0	0
1	259	0	0	0
1	260	0	0	0
1	261	0	0	0
1	262	0	0	0
1	263	0	0	0
1	264	0	0	0
1	265	0	0	0
1	266	0	0	0
1	267	0	0	0
1	268	0	0	0
1	269	0	0	0
1	270	0	0	0
1	271	0	0	0
1	272	0	0	0
1	273	0	0	0
1	274	0	0	0
1	275	0	0	0
1	276	0	0	0
1	277	0	0	0
1	278	0	0	0
1	279	0	0	0
1	280	0	0	0
1	281	0	0	0
1	282	0	0	0
1	283	0	0	0
1	284	0	0	0
1	285	0	0	0
1	286	0	0	0
1	287	0	0	0
1	288	0	0	0
1	289	0	0	0
1	290	0	0	0
1	291	0	0	0
1	292	0	0	0
1	293	0	0	0
1	294	0	0	0
1	295	0	0	0
1	296	1	0.31	33.33
1	297	0	0	0
1	298	0	0	0
1	299	0	0	0
1	300	0	0	0
1	301	0	0	0
1	302	0	0	0
1	303	0	0	0
1	304	0	0	0
1	305	0	0	0
1	306	2	0.62	100
1	307	0	0	0
1	308	0	0	0
1	309	0	0	0
1	310	0	0	0
1	311	0	0	0
1	312	0	0	0
1	313	0	0	0
1	314	0	0	0
1	315	0	0	0
1	316	0	0	0
1	317	0	0	0
1	318	0	0	0
1	319	0	0	0
1	320	0	0	0
1	321	0	0	0
1	322	0	0	0
1	323	0	0	0
1	324	0	0	0
1	325	0	0	0
1	326	0	0	0
1	327	0	0	0
1	328	0	0	0
1	329	0	0	0
1	330	0	0	0
1	331	0	0	0
1	332	0	0	0
1	333	0	0	0
1	334	0	0	0
1	335	0	0	0
1	336	0	0	0
1	337	0	0	0
1	338	0	0	0
1	339	0	0	0
1	340	0	0	0
1	341	0	0	0
1	342	0	0	0
1	343	0	0	0
1	344	0	0	0
1	345	0	0	0
1	346	0	0	0
1	347	0	0	0
1	348	0	0	0
1	349	0	0	0
1	350	0	0	0
1	351	0	0	0
1	352	1	0.31	50
1	353	2	0.62	100
1	354	0	0	0
1	355	0	0	0
1	356	0	0	0
1	357	0	0	0
1	358	0	0	0
1	359	0	0	0
1	360	3	0.93	100
1	361	3	0.93	75
1	362	0	0	0
1	363	0	0	0
1	364	0	0	0
1	365	0	0	0
1	366	0	0	0
1	367	0	0	0
1	368	0	0	0
1	369	0	0	0
1	370	0	0	0
1	371	0	0	0
1	372	0	0	0
1	373	0	0	0
1	374	0	0	0
1	375	0	0	0
1	376	0	0	0
1	377	0	0	0
1	378	0	0	0
1	379	0	0	0
1	380	0	0	0
1	381	0	0	0
1	382	0	0	0
1	383	0	0	0
1	384	0	0	0
1	385	0	0	0
1	386	0	0	0
1	387	0	0	0
1	388	0	0	0
1	389	0	0	0
1	390	0	0	0
1	391	0	0	0
1	392	0	0	0
1	393	0	0	0
1	394	0	0	0
1	395	0	0	0
1	396	0	0	0
1	397	0	0	0
1	398	0	0	0
1	399	0	0	0
1	400	0	0	0
1	401	0	0	0
1	402	0	0	0
1	403	0	0	0
1	404	0	0	0
1	405	0	0	0
1	406	0	0	0
1	407	0	0	0
1	408	0	0	0
1	409	0	0	0
1	410	0	0	0
1	411	0	0	0
1	412	0	0	0
1	413	0	0	0
1	414	0	0	0
1	415	0	0	0
1	416	0	0	0
1	417	0	0	0
1	418	0	0	0
1	419	0	0	0
1	420	0	0	0
1	421	0	0	0
1	422	0	0	0
1	423	0	0	0
1	424	0	0	0
1	425	0	0	0
2	0	30	10.1	3.99
2	1	12	4.04	1.92
2	2	2	0.67	22.22
2	3	0	0	0
2	4	1	0.34	0.58
2	5	1	0.34	14.29
2	6	0	0	0
2	7	3	1.01	17.65
2	8	5	1.68	6.67
2	9	0	0	0
2	10	0	0	0
2	11	1	0.34	0.68
2	12	3	1.01	2.97
2	13	0	0	0
2	14	2	0.67	1.34
2	15	5	1.68	3.88
2	16	2	0.67	1.4
2	17	1	0.34	0.83
2	18	0	0	0
2	19	1	0.34	0.93
2	20	0	0	0
2	21	0	0	0
2	22	0	0	0
2	23	0	0	0
2	24	0	0	0
2	25	0	0	0
2	26	0	0	0
2	27	0	0	0
2	28	1	0.34	1.52
2	29	0	0	0
2	30	0	0	0
2	31	29	9.76	65.91
2	32	0	0	0
2	33	0	0	0
2	34	0	0	0
2	35	6	2.02	25
2	36	0	0	0
2	37	1	0.34	2.04
2	38	0	0	0
2	39	0	0	0
2	40	0	0	0
2	41	0	0	0
2	42	0	0	0
2	43	1	0.34	16.67
2	44	0	0	0
2	45	0	0	0
2	46	0	0	0
2	47	0	0	0
2	48	0	0	0
2	49	1	0.34	2.56
2	50	5	1.68	55.56
2	51	0	0	0
2	52	0	0	0
2	53	0	0	0
2	54	0	0	0
2	55	57	19.19	93.44
2	56	0	0	0
2	57	1	0.34	5.56
2	58	0	0	0
2	59	0	0	0
2	60	0	0	0
2	61	0	0	0
2	62	1	0.34	1.69
2	63	1	0.34	4.55
2	64	0	0	0
2	65	0	0	0
2	66	3	1.01	11.54
2	67	44	14.81	100
2	68	0	0	0
2	69	0	0	0
2	70	0	0	0
2	71	35	11.78	100
2	72	0	0	0
2	73	1	0.34	2.63
2	74	0	0	0
2	75	0	0	0
2	76	0	0	0
2	77	1	0.34	33.33
2	78	0	0	0
2	79	0	0	0
2	80	0	0	0
2	81	0	0	0
2	82	1	0.34	6.25
2	83	0	0	0
2	84	1	0.34	33.33
2	85	0	0	0
2	86	0	0	0
2	87	0	0	0
2	88	0	0	0
2	89	0	0	0
2	90	0	0	0
2	91	0	0	0
2	92	0	0	0
2	93	0	0	0
2	94	0	0	0
2	95	0	0	0
2	96	0	0	0
2	97	0	0	0
2	98	0	0	0
2	99	0	0	0
2	100	0	0	0
2	101	0	0	0
2	102	0	0	0
2	103	0	0	0
2	104	0	0	0
2	105	0	0	0
2	106	0	0	0
2	107	0	0	0
2	108	0	0	0
2	109	2	0.67	22.22
2	110	0	0	0
2	111	0	0	0
2	112	0	0	0
2	113	0	0	0
2	114	0	0	0
2	115	0	0	0
2	116	6	2.02	100
2	117	0	0	0
2	118	0	0	0
2	119	0	0	0
2	120	0	0	0
2	121	0	0	0
2	122	0	0	0
2	123	0	0	0
2	124	0	0	0
2	125	0	0	0
2	126	0	0	0
2	127	0	0	0
2	128	1	0.34	100
2	129	0	0	0
2	130	0	0	0
2	131	0	0	0
2	132	0	0	0
2	133	0	0	0
2	134	0	0	0
2	135	0	0	0
2	136	0	0	0
2	137	0	0	0
2	138	0	0	0
2	139	0	0	0
2	140	0	0	0
2	141	2	0.67	50
2	142	0	0	0
2	143	0	0	0
2	144	0	0	0
2	145	0	0	0
2	146	0	0	0
2	147	0	0	0
2	148	0	0	0
2	149	0	0	0
2	150	9	3.03	90
2	151	1	0.34	12.5
2	152	0	0	0
2	153	0	0	0
2	154	0	0	0
2	155	0	0	0
2	156	0	0	0
2	157	0	0	0
2	158	0	0	0
2	159	0	0	0
2	160	0	0	0
2	161	0	0	0
2	162	0	0	0
2	163	0	0	0
2	164	1	0.34	7.69
2	165	0	0	0
2	166	0	0	0
2	167	0	0	0
2	168	0	0	0
2	169	0	0	0
2	170	0	0	0
2	171	0	0	0
2	172	0	0	0
2	173	0	0	0
2	174	0	0	0
2	175	0	0	0
2	176	0	0	0
2	177	0	0	0
2	178	0	0	0
2	179	0	0	0
2	180	0	0	0
2	181	0	0	0
2	182	0	0	0
2	183	0	0	0
2	184	0	0	0
2	185	0	0	0
2	186	0	0	0
2	187	0	0	0
2	188	0	0	0
2	189	0	0	0
2	190	0	0	0
2	191	0	0	0
2	192	0	0	0
2	193	0	0	0
2	194	0	0	0
2	195	0	0	0
2	196	0	0	0
2	197	0	0	0
2	198	0	0	0
2	199	0	0	0
2	200	0	0	0
2	201	0	0	0
2	202	0	0	0
2	203	0	0	0
2	204	0	0	0
2	205	0	0	0
2	206	0	0	0
2	207	0	0	0
2	208	0	0	0
2	209	0	0	0
2	210	0	0	0
2	211	0	0	0
2	212	0	0	0
2	213	0	0	0
2	214	0	0	0
2	215	0	0	0
2	216	0	0	0
2	217	0	0	0
2	218	0	0	0
2	219	0	0	0
2	220	0	0	0
2	221	0	0	0
2	222	0	0	0
2	223	0	0	0
2	224	0	0	0
2	225	0	0	0
2	226	0	0	0
2	227	0	0	0
2	228	0	0	0
2	229	0	0	0
2	230	0	0	0
2	231	0	0	0
2	232	0	0	0
2	233	0	0	0
2	234	0	0	0
2	235	0	0	0
2	236	0	0	0
2	237	0	0	0
2	238	0	0	0
2	239	0	0	0
2	240	0	0	0
2	241	0	0	0
2	242	0	0	0
2	243	0	0	0
2	244	0	0	0
2	245	0	0	0
2	246	0	0	0
2	247	0	0	0
2	248	0	0	0
2	249	0	0	0
2	250	0	0	0
2	251	0	0	0
2	252	0	0	0
2	253	0	0	0
2	254	0	0	0
2	255	2	0.67	40
2	256	0	0	0
2	257	0	0	0
2	258	0	0	0
2	259	0	0	0
2	260	0	0	0
2	261	0	0	0
2	262	0	0	0
2	263	0	0	0
2	264	0	0	0
2	265	0	0	0
2	266	0	0	0
2	267	0	0	0
2	268	0	0	0
2	269	0	0	0
2	270	0	0	0
2	271	0	0	0
2	272	0	0	0
2	273	0	0	0
2	274	0	0	0
2	275	0	0	0
2	276	0	0	0
2	277	0	0	0
2	278	0	0	0
2	279	0	0	0
2	280	0	0	0
2	281	0	0	0
2	282	0	0	0
2	283	0	0	0
2	284	0	0	0
2	285	0	0	0
2	286	0	0	0
2	287	0	0	0
2	288	0	0	0
2	289	0	0	0
2	290	0	0	0
2	291	0	0	0
2	292	0	0	0
2	293	0	0	0
2	294	1	0.34	25
2	295	0	0	0
2	296	0	0	0
2	297	0	0	0
2	298	0	0	0
2	299	0	0	0
2	300	0	0	0
2	301	0	0	0
2	302	0	0	0
2	303	0	0	0
2	304	1	0.34	10
2	305	1	0.34	50
2	306	0	0	0
2	307	0	0	0
2	308	0	0	0
2	309	0	0	0
2	310	0	0	0
2	311	0	0	0
2	312	0	0	0
2	313	0	0	0
2	314	0	0	0
2	315	0	0	0
2	316	0	0	0
2	317	0	0	0
2	318	0	0	0
2	319	0	0	0
2	320	0	0	0
2	321	0	0	0
2	322	0	0	0
2	323	0	0	0
2	324	0	0	0
2	325	0	0	0
2	326	0	0	0
2	327	0	0	0
2	328	0	0	0
2	329	0	0	0
2	330	1	0.34	100
2	331	0	0	0
2	332	0	0	0
2	333	0	0	0
2	334	0	0	0
2	335	0	0	0
2	336	0	0	0
2	337	0	0	0
2	338	0	0	0
2	339	0	0	0
2	340	0	0	0
2	341	0	0	0
2	342	0	0	0
2	343	0	0	0
2	344	0	0	0
2	345	0	0	0
2	346	0	0	0
2	347	0	0	0
2	348	0	0	0
2	349	5	1.68	100
2	350	0	0	0
2	351	0	0	0
2	352	1	0.34	50
2	353	0	0	0
2	354	1	0.34	100
2	355	0	0	0
2	356	0	0	0
2	357	0	0	0
2	358	0	0	0
2	359	0	0	0
2	360	0	0	0
2	361	0	0	0
2	362	0	0	0
2	363	0	0	0
2	364	0	0	0
2	365	1	0.34	33.33
2	366	0	0	0
2	367	0	0	0
2	368	0	0	0
2	369	0	0	0
2	370	0	0	0
2	371	0	0	0
2	372	0	0	0
2	373	0	0	0
2	374	0	0	0
2	375	0	0	0
2	376	0	0	0
2	377	0	0	0
2	378	0	0	0
2	379	0	0	0
2	380	0	0	0
2	381	0	0	0
2	382	0	0	0
2	383	0	0	0
2	384	0	0	0
2	385	0	0	0
2	386	0	0	0
2	387	0	0	0
2	388	0	0	0
2	389	0	0	0
2	390	0	0	0
2	391	0	0	0
2	392	0	0	0
2	393	0	0	0
2	394	0	0	0
2	395	0	0	0
2	396	0	0	0
2	397	0	0	0
2	398	0	0	0
2	399	0	0	0
2	400	0	0	0
2	401	0	0	0
2	402	0	0	0
2	403	0	0	0
2	404	0	0	0
2	405	0	0	0
2	406	0	0	0
2	407	0	0	0
2	408	1	0.34	50
2	409	0	0	0
2	410	0	0	0
2	411	0	0	0
2	412	0	0	0
2	413	1	0.34	100
2	414	0	0	0
2	415	0	0	0
2	416	0	0	0
2	417	0	0	0
2	418	0	0	0
2	419	0	0	0
2	420	0	0	0
2	421	0	0	0
2	422	0	0	0
2	423	0	0	0
2	424	0	0	0
2	425	0	0	0
3	0	0	0	0
3	1	1	0.35	0.16
3	2	0	0	0
3	3	0	0	0
3	4	6	2.08	3.47
3	5	0	0	0
3	6	0	0	0
3	7	0	0	0
3	8	0	0	0
3	9	0	0	0
3	10	0	0	0
3	11	0	0	0
3	12	0	0	0
3	13	0	0	0
3	14	0	0	0
3	15	0	0	0
3	16	0	0	0
3	17	72	24.91	59.5
3	18	0	0	0
3	19	0	0	0
3	20	0	0	0
3	21	0	0	0
3	22	0	0	0
3	23	1	0.35	25
3	24	0	0	0
3	25	0	0	0
3	26	0	0	0
3	27	2	0.69	2.78
3	28	0	0	0
3	29	0	0	0
3	30	0	0	0
3	31	0	0	0
3	32	0	0	0
3	33	2	0.69	18.18
3	34	0	0	0
3	35	0	0	0
3	36	59	20.42	89.39
3	37	0	0	0
3	38	0	0	0
3	39	0	0	0
3	40	0	0	0
3	41	0	0	0
3	42	0	0	0
3	43	0	0	0
3	44	72	24.91	97.3
3	45	0	0	0
3	46	0	0	0
3	47	0	0	0
3	48	6	2.08	12.77
3	49	0	0	0
3	50	2	0.69	22.22
3	51	0	0	0
3	52	0	0	0
3	53	0	0	0
3	54	0	0	0
3	55	0	0	0
3	56	0	0	0
3	57	3	1.04	16.67
3	58	0	0	0
3	59	0	0	0
3	60	0	0	0
3	61	0	0	0
3	62	0	0	0
3	63	1	0.35	4.55
3	64	0	0	0
3	65	1	0.35	1.75
3	66	2	0.69	7.69
3	67	0	0	0
3	68	0	0	0
3	69	0	0	0
3	70	0	0	0
3	71	0	0	0
3	72	0	0	0
3	73	0	0	0
3	74	1	0.35	3.45
3	75	0	0	0
3	76	0	0	0
3	77	0	0	0
3	78	0	0	0
3	79	0	0	0
3	80	0	0	0
3	81	0	0	0
3	82	0	0	0
3	83	0	0	0
3	84	0	0	0
3	85	0	0	0
3	86	0	0	0
3	87	23	7.96	100
3	88	21	7.27	95.45
3	89	0	0	0
3	90	0	0	0
3	91	0	0	0
3	92	0	0	0
3	93	0	0	0
3	94	0	0	0
3	95	0	0	0
3	96	0	0	0
3	97	0	0	0
3	98	0	0	0
3	99	0	0	0
3	100	0	0	0
3	101	0	0	0
3	102	0	0	0
3	103	0	0	0
3	104	0	0	0
3	105	0	0	0
3	106	0	0	0
3	107	0	0	0
3	108	0	0	0
3	109	0	0	0
3	110	0	0	0
3	111	0	0	0
3	112	2	0.69	50
3	113	0	0	0
3	114	0	0	0
3	115	0	0	0
3	116	0	0	0
3	117	0	0	0
3	118	0	0	0
3	119	0	0	0
3	120	0	0	0
3	121	2	0.69	20
3	122	0	0	0
3	123	0	0	0
3	124	0	0	0
3	125	0	0	0
3	126	0	0	0
3	127	0	0	0
3	128	0	0	0
3	129	0	0	0
3	130	1	0.35	9.09
3	131	0	0	0
3	132	0	0	0
3	133	0	0	0
3	134	0	0	0
3	135	0	0	0
3	136	0	0	0
3	137	0	0	0
3	138	0	0	0
3	139	0	0	0
3	140	0	0	0
3	141	0	0	0
3	142	0	0	0
3	143	0	0	0
3	144	0	0	0
3	145	0	0	0
3	146	0	0	0
3	147	0	0	0
3	148	0	0	0
3	149	0	0	0
3	150	0	0	0
3	151	0	0	0
3	152	0	0	0
3	153	0	0	0
3	154	0	0	0
3	155	0	0	0
3	156	0	0	0
3	157	0	0	0
3	158	0	0	0
3	159	0	0	0
3	160	0	0	0
3	161	0	0	0
3	162	0	0	0
3	163	0	0	0
3	164	0	0	0
3	165	0	0	0
3	166	0	0	0
3	167	0	0	0
3	168	0	0	0
3	169	0	0	0
3	170	0	0	0
3	171	0	0	0
3	172	0	0	0
3	173	0	0	0
3	174	0	0	0
3	175	0	0	0
3	176	6	2.08	85.71
3	177	0	0	0
3	178	0	0	0
3	179	0	0	0
3	180	0	0	0
3	181	0	0	0
3	182	0	0	0
3	183	0	0	0
3	184	0	0	0
3	185	0	0	0
3	186	0	0	0
3	187	0	0	0
3	188	0	0	0
3	189	0	0	0
3	190	0	0	0
3	191	0	0	0
3	192	0	0	0
3	193	0	0	0
3	194	0	0	0
3	195	0	0	0
3	196	0	0	0
3	197	0	0	0
3	198	0	0	0
3	199	0	0	0
3	200	0	0	0
3	201	0	0	0
3	202	0	0	0
3	203	0	0	0
3	204	0	0	0
3	205	0	0	0
3	206	0	0	0
3	207	0	0	0
3	208	0	0	0
3	209	0	0	0
3	210	0	0	0
3	211	0	0	0
3	212	0	0	0
3	213	0	0	0
3	214	0	0	0
3	215	0	0	0
3	216	0	0	0
3	217	0	0	0
3	218	0	0	0
3	219	0	0	0
3	220	0	0	0
3	221	0	0	0
3	222	0	0	0
3	223	0	0	0
3	224	0	0	0
3	225	0	0	0
3	226	0	0	0
3	227	0	0	0
3	228	0	0	0
3	229	0	0	0
3	230	0	0	0
3	231	0	0	0
3	232	0	0	0
3	233	0	0	0
3	234	0	0	0
3	235	0	0	0
3	236	0	0	0
3	237	0	0	0
3	238	0	0	0
3	239	0	0	0
3	240	0	0	0
3	241	0	0	0
3	242	0	0	0
3	243	0	0	0
3	244	0	0	0
3	245	0	0	0
3	246	0	0	0
3	247	0	0	0
3	248	0	0	0
3	249	0	0	0
3	250	0	0	0
3	251	0	0	0
3	252	0	0	0
3	253	0	0	0
3	254	0	0	0
3	255	0	0	0
3	256	0	0	0
3	257	0	0	0
3	258	0	0	0
3	259	0	0	0
3	260	0	0	0
3	261	0	0	0
3	262	0	0	0
3	263	0	0	0
3	264	0	0	0
3	265	0	0	0
3	266	0	0	0
3	267	0	0	0
3	268	0	0	0
3	269	0	0	0
3	270	0	0	0
3	271	0	0	0
3	272	0	0	0
3	273	0	0	0
3	274	0	0	0
3	275	0	0	0
3	276	0	0	0
3	277	0	0	0
3	278	0	0	0
3	279	0	0	0
3	280	0	0	0
3	281	0	0	0
3	282	0	0	0
3	283	0	0	0
3	284	0	0	0
3	285	0	0	0
3	286	0	0	0
3	287	0	0	0
3	288	0	0	0
3	289	0	0	0
3	290	0	0	0
3	291	0	0	0
3	292	1	0.35	50
3	293	0	0	0
3	294	0	0	0
3	295	0	0	0
3	296	0	0	0
3	297	0	0	0
3	298	0	0	0
3	299	0	0	0
3	300	0	0	0
3	301	0	0	0
3	302	0	0	0
3	303	0	0	0
3	304	0	0	0
3	305	0	0	0
3	306	0	0	0
3	307	0	0	0
3	308	0	0	0
3	309	0	0	0
3	310	0	0	0
3	311	0	0	0
3	312	0	0	0
3	313	0	0	0
3	314	0	0	0
3	315	0	0	0
3	316	0	0	0
3	317	0	0	0
3	318	0	0	0
3	319	0	0	0
3	320	0	0	0
3	321	0	0	0
3	322	0	0	0
3	323	0	0	0
3	324	0	0	0
3	325	0	0	0
3	326	0	0	0
3	327	0	0	0
3	328	0	0	0
3	329	0	0	0
3	330	0	0	0
3	331	0	0	0
3	332	0	0	0
3	333	0	0	0
3	334	0	0	0
3	335	0	0	0
3	336	0	0	0
3	337	0	0	0
3	338	0	0	0
3	339	0	0	0
3	340	0	0	0
3	341	0	0	0
3	342	0	0	0
3	343	0	0	0
3	344	0	0	0
3	345	0	0	0
3	346	0	0	0
3	347	0	0	0
3	348	0	0	0
3	349	0	0	0
3	350	0	0	0
3	351	0	0	0
3	352	0	0	0
3	353	0	0	0
3	354	0	0	0
3	355	0	0	0
3	356	0	0	0
3	357	0	0	0
3	358	0	0	0
3	359	0	0	0
3	360	0	0	0
3	361	0	0	0
3	362	0	0	0
3	363	0	0	0
3	364	0	0	0
3	365	0	0	0
3	366	0	0	0
3	367	0	0	0
3	368	0	0	0
3	369	0	0	0
3	370	0	0	0
3	371	0	0	0
3	372	0	0	0
3	373	0	0	0
3	374	0	0	0
3	375	0	0	0
3	376	0	0	0
3	377	0	0	0
3	378	0	0	0
3	379	0	0	0
3	380	2	0.69	40
3	381	0	0	0
3	382	0	0	0
3	383	0	0	0
3	384	0	0	0
3	385	0	0	0
3	386	0	0	0
3	387	0	0	0
3	388	0	0	0
3	389	0	0	0
3	390	0	0	0
3	391	0	0	0
3	392	0	0	0
3	393	0	0	0
3	394	0	0	0
3	395	0	0	0
3	396	0	0	0
3	397	0	0	0
3	398	0	0	0
3	399	0	0	0
3	400	0	0	0
3	401	0	0	0
3	402	0	0	0
3	403	0	0	0
3	404	0	0	0
3	405	0	0	0
3	406	0	0	0
3	407	0	0	0
3	408	0	0	0
3	409	0	0	0
3	410	0	0	0
3	411	0	0	0
3	412	0	0	0
3	413	0	0	0
3	414	0	0	0
3	415	0	0	0
3	416	0	0	0
3	417	0	0	0
3	418	0	0	0
3	419	0	0	0
3	420	0	0	0
3	421	0	0	0
3	422	0	0	0
3	423	0	0	0
3	424	0	0	0
3	425	0	0	0
4	0	4	3.03	0.53
4	1	1	0.76	0.16
4	2	2	1.52	22.22
4	3	1	0.76	6.67
4	4	50	37.88	28.9
4	5	1	0.76	14.29
4	6	0	0	0
4	7	1	0.76	5.88
4	8	2	1.52	2.67
4	9	0	0	0
4	10	0	0	0
4	11	0	0	0
4	12	1	0.76	0.99
4	13	0	0	0
4	14	0	0	0
4	15	0	0	0
4	16	0	0	0
4	17	1	0.76	0.83
4	18	0	0	0
4	19	0	0	0
4	20	0	0	0
4	21	0	0	0
4	22	0	0	0
4	23	1	0.76	25
4	24	0	0	0
4	25	0	0	0
4	26	1	0.76	5
4	27	0	0	0
4	28	0	0	0
4	29	1	0.76	1.32
4	30	0	0	0
4	31	0	0	0
4	32	1	0.76	2
4	33	0	0	0
4	34	0	0	0
4	35	0	0	0
4	36	0	0	0
4	37	23	17.42	46.94
4	38	0	0	0
4	39	0	0	0
4	40	0	0	0
4	41	2	1.52	5.13
4	42	0	0	0
4	43	0	0	0
4	44	0	0	0
4	45	0	0	0
4	46	0	0	0
4	47	0	0	0
4	48	0	0	0
4	49	0	0	0
4	50	0	0	0
4	51	1	0.76	2.5
4	52	0	0	0
4	53	0	0	0
4	54	0	0	0
4	55	0	0	0
4	56	11	8.33	34.38
4	57	2	1.52	11.11
4	58	0	0	0
4	59	1	0.76	50
4	60	0	0	0
4	61	0	0	0
4	62	0	0	0
4	63	0	0	0
4	64	0	0	0
4	65	0	0	0
4	66	0	0	0
4	67	0	0	0
4	68	0	0	0
4	69	1	0.76	3.57
4	70	0	0	0
4	71	0	0	0
4	72	0	0	0
4	73	0	0	0
4	74	0	0	0
4	75	0	0	0
4	76	0	0	0
4	77	1	0.76	33.33
4	78	0	0	0
4	79	0	0	0
4	80	0	0	0
4	81	0	0	0
4	82	11	8.33	68.75
4	83	0	0	0
4	84	1	0.76	33.33
4	85	0	0	0
4	86	0	0	0
4	87	0	0	0
4	88	0	0	0
4	89	0	0	0
4	90	0	0	0
4	91	0	0	0
4	92	0	0	0
4	93	0	0	0
4	94	0	0	0
4	95	2	1.52	12.5
4	96	0	0	0
4	97	0	0	0
4	98	0	0	0
4	99	0	0	0
4	100	0	0	0
4	101	0	0	0
4	102	0	0	0
4	103	0	0	0
4	104	0	0	0
4	105	0	0	0
4	106	0	0	0
4	107	0	0	0
4	108	0	0	0
4	109	0	0	0
4	110	0	0	0
4	111	0	0	0
4	112	1	0.76	25
4	113	0	0	0
4	114	0	0	0
4	115	0	0	0
4	116	0	0	0
4	117	0	0	0
4	118	0	0	0
4	119	0	0	0
4	120	0	0	0
4	121	0	0	0
4	122	0	0	0
4	123	0	0	0
4	124	0	0	0
4	125	0	0	0
4	126	0	0	0
4	127	0	0	0
4	128	0	0	0
4	129	0	0	0
4	130	0	0	0
4	131	0	0	0
4	132	0	0	0
4	133	0	0	0
4	134	0	0	0
4	135	0	0	0
4	136	0	0	0
4	137	0	0	0
4	138	0	0	0
4	139	0	0	0
4	140	0	0	0
4	141	0	0	0
4	142	0	0	0
4	143	0	0	0
4	144	0	0	0
4	145	0	0	0
4	146	0	0	0
4	147	0	0	0
4	148	0	0	0
4	149	0	0	0
4	150	0	0	0
4	151	0	0	0
4	152	0	0	0
4	153	0	0	0
4	154	0	0	0
4	155	0	0	0
4	156	0	0	0
4	157	0	0	0
4	158	0	0	0
4	159	0	0	0
4	160	0	0	0
4	161	0	0	0
4	162	0	0	0
4	163	0	0	0
4	164	0	0	0
4	165	0	0	0
4	166	0	0	0
4	167	0	0	0
4	168	0	0	0
4	169	0	0	0
4	170	0	0	0
4	171	0	0	0
4	172	0	0	0
4	173	0	0	0
4	174	0	0	0
4	175	4	3.03	100
4	176	0	0	0
4	177	0	0	0
4	178	0	0	0
4	179	0	0	0
4	180	0	0	0
4	181	0	0	0
4	182	0	0	0
4	183	0	0	0
4	184	0	0	0
4	185	0	0	0
4	186	0	0	0
4	187	0	0	0
4	188	0	0	0
4	189	0	0	0
4	190	0	0	0
4	191	0	0	0
4	192	0	0	0
4	193	0	0	0
4	194	0	0	0
4	195	0	0	0
4	196	0	0	0
4	197	0	0	0
4	198	0	0	0
4	199	0	0	0
4	200	0	0	0
4	201	0	0	0
4	202	0	0	0
4	203	0	0	0
4	204	0	0	0
4	205	0	0	0
4	206	0	0	0
4	207	0	0	0
4	208	0	0	0
4	209	0	0	0
4	210	0	0	0
4	211	0	0	0
4	212	0	0	0
4	213	0	0	0
4	214	0	0	0
4	215	0	0	0
4	216	0	0	0
4	217	0	0	0
4	218	0	0	0
4	219	0	0	0
4	220	0	0	0
4	221	0	0	0
4	222	0	0	0
4	223	0	0	0
4	224	0	0	0
4	225	0	0	0
4	226	0	0	0
4	227	0	0	0
4	228	0	0	0
4	229	0	0	0
4	230	0	0	0
4	231	0	0	0
4	232	0	0	0
4	233	0	0	0
4	234	0	0	0
4	235	0	0	0
4	236	0	0	0
4	237	0	0	0
4	238	0	0	0
4	239	0	0	0
4	240	0	0	0
4	241	0	0	0
4	242	0	0	0
4	243	0	0	0
4	244	0	0	0
4	245	0	0	0
4	246	0	0	0
4	247	0	0	0
4	248	0	0	0
4	249	0	0	0
4	250	0	0	0
4	251	0	0	0
4	252	0	0	0
4	253	0	0	0
4	254	0	0	0
4	255	0	0	0
4	256	0	0	0
4	257	0	0	0
4	258	0	0	0
4	259	0	0	0
4	260	0	0	0
4	261	0	0	0
4	262	0	0	0
4	263	0	0	0
4	264	0	0	0
4	265	0	0	0
4	266	0	0	0
4	267	0	0	0
4	268	0	0	0
4	269	0	0	0
4	270	0	0	0
4	271	0	0	0
4	272	0	0	0
4	273	0	0	0
4	274	0	0	0
4	275	0	0	0
4	276	0	0	0
4	277	0	0	0
4	278	0	0	0
4	279	0	0	0
4	280	0	0	0
4	281	0	0	0
4	282	0	0	0
4	283	0	0	0
4	284	0	0	0
4	285	0	0	0
4	286	0	0	0
4	287	0	0	0
4	288	0	0	0
4	289	0	0	0
4	290	0	0	0
4	291	0	0	0
4	292	0	0	0
4	293	0	0	0
4	294	0	0	0
[truncated: 63,536 more rows]
